# Supplementary material for: A systematic review of antibody mediated immunity to coronaviruses: kinetics, correlates of protection, and association with severity
Source: Nat Commun. 2020 Sep 17;11:4704. doi: 10.1038/s41467-020-18450-4 (PMC7499300; doi:10.1038/s41467-020-18450-4)
Supplement: Supplementary file 5 — Supplementary Data 1 [file 41467_2020_18450_MOESM5_ESM.csv]

PMIDs	Notes	Display_item	Participant	Age	Sex	Country	Virus	Assay	Antibody	Antibody_unit	Antibody_value	Seropositivity	Cutoff	Time	Time_unit	Aggregated_data	Number_of_positive	Total_number	Severity
25162889	Not clear which antibodies the results refer to.	Table 3	Household contacts			Saudi Arabia	MERS-CoV	ELISA	IgG/IgM	Proportion				0-2	Weeks	TRUE	8	127
25162889	Not clear which antibodies the results refer to.	Table 3	Household contacts			Saudi Arabia	MERS-CoV	ELISA	IgG/IgM	Proportion				2-3	Weeks	TRUE	3	45
25162889	Not clear which antibodies the results refer to.	Table 3	Household contacts			Saudi Arabia	MERS-CoV	ELISA	IgG/IgM	Proportion				>3	Weeks	TRUE	11	108
25162889	Not clear which antibodies the results refer to.	Table 3	Household contacts			Saudi Arabia	MERS-CoV	IFA	IgM	Proportion				0-2	Weeks	TRUE	1	127
25162889	Not clear which antibodies the results refer to.	Table 3	Household contacts			Saudi Arabia	MERS-CoV	IFA	IgM	Proportion				2-3	Weeks	TRUE	3	45
25162889	Not clear which antibodies the results refer to.	Table 3	Household contacts			Saudi Arabia	MERS-CoV	IFA	IgM	Proportion				>3	Weeks	TRUE	3	108
25162889	Not clear which antibodies the results refer to.	Table 3	Household contacts			Saudi Arabia	MERS-CoV	IFA and PRNT	IgG/IgM/neutralizing	Proportion				0-2	Weeks	TRUE	1	127
25162889	Not clear which antibodies the results refer to.	Table 3	Household contacts			Saudi Arabia	MERS-CoV	IFA and PRNT	IgG/IgM/neutralizing	Proportion				2-3	Weeks	TRUE	3	45
25162889	Not clear which antibodies the results refer to.	Table 3	Household contacts			Saudi Arabia	MERS-CoV	IFA and PRNT	IgG/IgM/neutralizing	Proportion				>3	Weeks	TRUE	1	108
25288266		Figure 1	Case			Greece	MERS-CoV	IFA	IgM	Titre	100		10	13	Days	FALSE
25288266		Figure 1	Case			Greece	MERS-CoV	IFA	IgM	Titre	100		10	15	Days	FALSE
25288266		Figure 1	Case			Greece	MERS-CoV	IFA	IgM	Titre	100		10	20	Days	FALSE
25288266		Figure 1	Case			Greece	MERS-CoV	IFA	IgM	Titre	100		10	24	Days	FALSE
25288266		Figure 1	Case			Greece	MERS-CoV	IFA	IgM	Titre	100		10	29	Days	FALSE
25288266		Figure 1	Case			Greece	MERS-CoV	IFA	IgM	Titre	100		10	34	Days	FALSE
25288266		Figure 1	Case			Greece	MERS-CoV	IFA	IgG	Titre	100		10	13	Days	FALSE
25288266		Figure 1	Case			Greece	MERS-CoV	IFA	IgG	Titre	100		10	15	Days	FALSE
25288266		Figure 1	Case			Greece	MERS-CoV	IFA	IgG	Titre	3200		100	20	Days	FALSE
25288266		Figure 1	Case			Greece	MERS-CoV	IFA	IgG	Titre	10000		100	24	Days	FALSE
25288266		Figure 1	Case			Greece	MERS-CoV	IFA	IgG	Titre	3200		100	29	Days	FALSE
25288266		Figure 1	Case			Greece	MERS-CoV	IFA	IgG	Titre	3200		100	34	Days	FALSE
30882305		Fig. 5 and Appendix 1 Figures 4–6	Case 1			Saudi Arabia	MERS-CoV	MN	Neutralizing	Titre	80		20	17	Days	FALSE			Group 1: Received room air throughout hospitalization
30882305		Fig. 5 and Appendix 1 Figures 4–6	Case 1			Saudi Arabia	MERS-CoV	MN	Neutralizing	Titre	80		20	365	Days	FALSE			Group 1: Received room air throughout hospitalization
30882305		Fig. 5 and Appendix 1 Figures 4–6	Case 2			Saudi Arabia	MERS-CoV	MN	Neutralizing	Titre	10		20	9	Days	FALSE			Group 1: Received room air throughout hospitalization
30882305		Fig. 5 and Appendix 1 Figures 4–6	Case 2			Saudi Arabia	MERS-CoV	MN	Neutralizing	Titre	10		20	11	Days	FALSE			Group 1: Received room air throughout hospitalization
30882305		Fig. 5 and Appendix 1 Figures 4–6	Case 2			Saudi Arabia	MERS-CoV	MN	Neutralizing	Titre	320		20	13	Days	FALSE			Group 1: Received room air throughout hospitalization
30882305		Fig. 5 and Appendix 1 Figures 4–6	Case 2			Saudi Arabia	MERS-CoV	MN	Neutralizing	Titre	160		20	15	Days	FALSE			Group 1: Received room air throughout hospitalization
30882305		Fig. 5 and Appendix 1 Figures 4–6	Case 2			Saudi Arabia	MERS-CoV	MN	Neutralizing	Titre	80		20	19	Days	FALSE			Group 1: Received room air throughout hospitalization
30882305		Fig. 5 and Appendix 1 Figures 4–6	Case 2			Saudi Arabia	MERS-CoV	MN	Neutralizing	Titre	80		20	50	Days	FALSE			Group 1: Received room air throughout hospitalization
30882305		Fig. 5 and Appendix 1 Figures 4–6	Case 2			Saudi Arabia	MERS-CoV	MN	Neutralizing	Titre	40		20	180	Days	FALSE			Group 1: Received room air throughout hospitalization
30882305		Fig. 5 and Appendix 1 Figures 4–6	Case 2			Saudi Arabia	MERS-CoV	MN	Neutralizing	Titre	20		20	365	Days	FALSE			Group 1: Received room air throughout hospitalization
30882305		Fig. 5 and Appendix 1 Figures 4–6	Case 3			Saudi Arabia	MERS-CoV	MN	Neutralizing	Titre			20	9	Days	FALSE			Group 1: Received room air throughout hospitalization
30882305		Fig. 5 and Appendix 1 Figures 4–6	Case 11			Saudi Arabia	MERS-CoV	MN	Neutralizing	Titre			20	3	Days	FALSE			Group 1: Received room air throughout hospitalization
30882305		Fig. 5 and Appendix 1 Figures 4–6	Case 19			Saudi Arabia	MERS-CoV	MN	Neutralizing	Titre			20	1	Days	FALSE			Group 1: Received room air throughout hospitalization
30882305		Fig. 5 and Appendix 1 Figures 4–6	Case 19			Saudi Arabia	MERS-CoV	MN	Neutralizing	Titre			20	2	Days	FALSE			Group 1: Received room air throughout hospitalization
30882305		Fig. 5 and Appendix 1 Figures 4–6	Case 22			Saudi Arabia	MERS-CoV	MN	Neutralizing	Titre			20	6	Days	FALSE			Group 1: Received room air throughout hospitalization
30882305		Fig. 5 and Appendix 1 Figures 4–6	Case 22			Saudi Arabia	MERS-CoV	MN	Neutralizing	Titre			20	8	Days	FALSE			Group 1: Received room air throughout hospitalization
30882305		Fig. 5 and Appendix 1 Figures 4–6	Case 23			Saudi Arabia	MERS-CoV	MN	Neutralizing	Titre			20	13	Days	FALSE			Group 1: Received room air throughout hospitalization
30882305		Fig. 5 and Appendix 1 Figures 4–6	Case 23			Saudi Arabia	MERS-CoV	MN	Neutralizing	Titre			20	15	Days	FALSE			Group 1: Received room air throughout hospitalization
30882305		Fig. 5 and Appendix 1 Figures 4–6	Case 24			Saudi Arabia	MERS-CoV	MN	Neutralizing	Titre	160		20	11	Days	FALSE			Group 1: Received room air throughout hospitalization
30882305		Fig. 5 and Appendix 1 Figures 4–6	Case 41			Saudi Arabia	MERS-CoV	MN	Neutralizing	Titre	40		20	11	Days	FALSE			Group 1: Received room air throughout hospitalization
30882305		Fig. 5 and Appendix 1 Figures 4–6	Case 26			Saudi Arabia	MERS-CoV	MN	Neutralizing	Titre			20	15	Days	FALSE			Group 1: Received room air throughout hospitalization
30882305		Fig. 5 and Appendix 1 Figures 4–6	Case 26			Saudi Arabia	MERS-CoV	MN	Neutralizing	Titre			20	16	Days	FALSE			Group 1: Received room air throughout hospitalization
30882305		Fig. 5 and Appendix 1 Figures 4–6	Case 39			Saudi Arabia	MERS-CoV	MN	Neutralizing	Titre			20	5	Days	FALSE			Group 1: Received room air throughout hospitalization
30882305		Fig. 5 and Appendix 1 Figures 4–6	Case 39			Saudi Arabia	MERS-CoV	MN	Neutralizing	Titre			20	8	Days	FALSE			Group 1: Received room air throughout hospitalization
30882305		Fig. 5 and Appendix 1 Figures 4–6	Case 30			Saudi Arabia	MERS-CoV	MN	Neutralizing	Titre			20	5	Days	FALSE			Group 2: required ventilator support and survived
30882305		Fig. 5 and Appendix 1 Figures 4–6	Case 13			Saudi Arabia	MERS-CoV	MN	Neutralizing	Titre			20	6	Days	FALSE			Group 2: required ventilator support and survived
30882305		Fig. 5 and Appendix 1 Figures 4–6	Case 13			Saudi Arabia	MERS-CoV	MN	Neutralizing	Titre			20	12	Days	FALSE			Group 2: required ventilator support and survived
30882305		Fig. 5 and Appendix 1 Figures 4–6	Case 27			Saudi Arabia	MERS-CoV	MN	Neutralizing	Titre	80		20	365	Days	FALSE			Group 2: required ventilator support and survived
30882305		Fig. 5 and Appendix 1 Figures 4–6	Case 5			Saudi Arabia	MERS-CoV	MN	Neutralizing	Titre	80		20	26	Days	FALSE			Group 2: required ventilator support and survived
30882305		Fig. 5 and Appendix 1 Figures 4–6	Case 5			Saudi Arabia	MERS-CoV	MN	Neutralizing	Titre	40		20	28	Days	FALSE			Group 2: required ventilator support and survived
30882305		Fig. 5 and Appendix 1 Figures 4–6	Case 5			Saudi Arabia	MERS-CoV	MN	Neutralizing	Titre	40		20	30	Days	FALSE			Group 2: required ventilator support and survived
30882305		Fig. 5 and Appendix 1 Figures 4–6	Case 5			Saudi Arabia	MERS-CoV	MN	Neutralizing	Titre	80		20	32	Days	FALSE			Group 2: required ventilator support and survived
30882305		Fig. 5 and Appendix 1 Figures 4–6	Case 5			Saudi Arabia	MERS-CoV	MN	Neutralizing	Titre	160		20	34	Days	FALSE			Group 2: required ventilator support and survived
30882305		Fig. 5 and Appendix 1 Figures 4–6	Case 5			Saudi Arabia	MERS-CoV	MN	Neutralizing	Titre	160		20	36	Days	FALSE			Group 2: required ventilator support and survived
30882305		Fig. 5 and Appendix 1 Figures 4–6	Case 5			Saudi Arabia	MERS-CoV	MN	Neutralizing	Titre	160		20	39	Days	FALSE			Group 2: required ventilator support and survived
30882305		Fig. 5 and Appendix 1 Figures 4–6	Case 5			Saudi Arabia	MERS-CoV	MN	Neutralizing	Titre	80		20	42	Days	FALSE			Group 2: required ventilator support and survived
30882305		Fig. 5 and Appendix 1 Figures 4–6	Case 5			Saudi Arabia	MERS-CoV	MN	Neutralizing	Titre	20		20	67	Days	FALSE			Group 2: required ventilator support and survived
30882305		Fig. 5 and Appendix 1 Figures 4–6	Case 9			Saudi Arabia	MERS-CoV	MN	Neutralizing	Titre			20	15	Days	FALSE			Group 2: required ventilator support and survived
30882305		Fig. 5 and Appendix 1 Figures 4–6	Case 9			Saudi Arabia	MERS-CoV	MN	Neutralizing	Titre	160		20	17	Days	FALSE			Group 2: required ventilator support and survived
30882305		Fig. 5 and Appendix 1 Figures 4–6	Case 9			Saudi Arabia	MERS-CoV	MN	Neutralizing	Titre	640		20	21	Days	FALSE			Group 2: required ventilator support and survived
30882305		Fig. 5 and Appendix 1 Figures 4–6	Case 9			Saudi Arabia	MERS-CoV	MN	Neutralizing	Titre	320		20	23	Days	FALSE			Group 2: required ventilator support and survived
30882305		Fig. 5 and Appendix 1 Figures 4–6	Case 9			Saudi Arabia	MERS-CoV	MN	Neutralizing	Titre	320		20	25	Days	FALSE			Group 2: required ventilator support and survived
30882305		Fig. 5 and Appendix 1 Figures 4–6	Case 9			Saudi Arabia	MERS-CoV	MN	Neutralizing	Titre	320		20	28	Days	FALSE			Group 2: required ventilator support and survived
30882305		Fig. 5 and Appendix 1 Figures 4–6	Case 9			Saudi Arabia	MERS-CoV	MN	Neutralizing	Titre	40		20	365	Days	FALSE			Group 2: required ventilator support and survived
30882305		Fig. 5 and Appendix 1 Figures 4–7	Case 21			Saudi Arabia	MERS-CoV	MN	Neutralizing	Titre	640		20	24	Days	FALSE			Group 2: required ventilator support and survived
30882305		Fig. 5 and Appendix 1 Figures 4–8	Case 21			Saudi Arabia	MERS-CoV	MN	Neutralizing	Titre	640		20	26	Days	FALSE			Group 2: required ventilator support and survived
30882305		Fig. 5 and Appendix 1 Figures 4–9	Case 21			Saudi Arabia	MERS-CoV	MN	Neutralizing	Titre	640		20	30	Days	FALSE			Group 2: required ventilator support and survived
30882305		Fig. 5 and Appendix 1 Figures 4–9	Case 4			Saudi Arabia	MERS-CoV	MN	Neutralizing	Titre	640		20	12	Days	FALSE			Group 3: required ventilator support and died
30882305		Fig. 5 and Appendix 1 Figures 4–9	Case 4			Saudi Arabia	MERS-CoV	MN	Neutralizing	Titre	320		20	14	Days	FALSE			Group 3: required ventilator support and died
30882305		Fig. 5 and Appendix 1 Figures 4–9	Case 4			Saudi Arabia	MERS-CoV	MN	Neutralizing	Titre	320		20	16	Days	FALSE			Group 3: required ventilator support and died
30882305		Fig. 5 and Appendix 1 Figures 4–9	Case 4			Saudi Arabia	MERS-CoV	MN	Neutralizing	Titre	160		20	18	Days	FALSE			Group 3: required ventilator support and died
30882305		Fig. 5 and Appendix 1 Figures 4–9	Case 4			Saudi Arabia	MERS-CoV	MN	Neutralizing	Titre	640		20	20	Days	FALSE			Group 3: required ventilator support and died
30882305		Fig. 5 and Appendix 1 Figures 4–9	Case 4			Saudi Arabia	MERS-CoV	MN	Neutralizing	Titre	160		20	22	Days	FALSE			Group 3: required ventilator support and died
30882305		Fig. 5 and Appendix 1 Figures 4–9	Case 4			Saudi Arabia	MERS-CoV	MN	Neutralizing	Titre	160		20	25	Days	FALSE			Group 3: required ventilator support and died
30882305		Fig. 5 and Appendix 1 Figures 4–9	Case 4			Saudi Arabia	MERS-CoV	MN	Neutralizing	Titre	160		20	28	Days	FALSE			Group 3: required ventilator support and died
30882305		Fig. 5 and Appendix 1 Figures 4–9	Case 6			Saudi Arabia	MERS-CoV	MN	Neutralizing	Titre	40		20	8	Days	FALSE			Group 3: required ventilator support and died
30882305		Fig. 5 and Appendix 1 Figures 4–9	Case 6			Saudi Arabia	MERS-CoV	MN	Neutralizing	Titre	80		20	10	Days	FALSE			Group 3: required ventilator support and died
30882305		Fig. 5 and Appendix 1 Figures 4–9	Case 7			Saudi Arabia	MERS-CoV	MN	Neutralizing	Titre	80		20	6	Days	FALSE			Group 3: required ventilator support and died
30882305		Fig. 5 and Appendix 1 Figures 4–9	Case 7			Saudi Arabia	MERS-CoV	MN	Neutralizing	Titre	160		20	7	Days	FALSE			Group 3: required ventilator support and died
30882305		Fig. 5 and Appendix 1 Figures 4–9	Case 7			Saudi Arabia	MERS-CoV	MN	Neutralizing	Titre	160		20	9	Days	FALSE			Group 3: required ventilator support and died
30882305		Fig. 5 and Appendix 1 Figures 4–9	Case 8			Saudi Arabia	MERS-CoV	MN	Neutralizing	Titre			20	11	Days	FALSE			Group 3: required ventilator support and died
30882305		Fig. 5 and Appendix 1 Figures 4–9	Case 8			Saudi Arabia	MERS-CoV	MN	Neutralizing	Titre			20	13	Days	FALSE			Group 3: required ventilator support and died
30882305		Fig. 5 and Appendix 1 Figures 4–9	Case 8			Saudi Arabia	MERS-CoV	MN	Neutralizing	Titre	80		20	15	Days	FALSE			Group 3: required ventilator support and died
30882305		Fig. 5 and Appendix 1 Figures 4–9	Case 8			Saudi Arabia	MERS-CoV	MN	Neutralizing	Titre	20		20	17	Days	FALSE			Group 3: required ventilator support and died
30882305		Fig. 5 and Appendix 1 Figures 4–9	Case 8			Saudi Arabia	MERS-CoV	MN	Neutralizing	Titre	80		20	21	Days	FALSE			Group 3: required ventilator support and died
30882305		Fig. 5 and Appendix 1 Figures 4–9	Case 8			Saudi Arabia	MERS-CoV	MN	Neutralizing	Titre	40		20	24	Days	FALSE			Group 3: required ventilator support and died
30882305		Fig. 5 and Appendix 1 Figures 4–9	Case 8			Saudi Arabia	MERS-CoV	MN	Neutralizing	Titre	40		20	27	Days	FALSE			Group 3: required ventilator support and died
30882305		Fig. 5 and Appendix 1 Figures 4–9	Case 10			Saudi Arabia	MERS-CoV	MN	Neutralizing	Titre	160		20	21	Days	FALSE			Group 3: required ventilator support and died
30882305		Fig. 5 and Appendix 1 Figures 4–9	Case 10			Saudi Arabia	MERS-CoV	MN	Neutralizing	Titre	40		20	23	Days	FALSE			Group 3: required ventilator support and died
30882305		Fig. 5 and Appendix 1 Figures 4–9	Case 10			Saudi Arabia	MERS-CoV	MN	Neutralizing	Titre	80		20	25	Days	FALSE			Group 3: required ventilator support and died
30882305		Fig. 5 and Appendix 1 Figures 4–9	Case 12			Saudi Arabia	MERS-CoV	MN	Neutralizing	Titre	20		20	8	Days	FALSE			Group 3: required ventilator support and died
30882305		Fig. 5 and Appendix 1 Figures 4–9	Case 12			Saudi Arabia	MERS-CoV	MN	Neutralizing	Titre	160		20	10	Days	FALSE			Group 3: required ventilator support and died
30882305		Fig. 5 and Appendix 1 Figures 4–9	Case 14			Saudi Arabia	MERS-CoV	MN	Neutralizing	Titre	80		20	15	Days	FALSE			Group 3: required ventilator support and died
30882305		Fig. 5 and Appendix 1 Figures 4–9	Case 14			Saudi Arabia	MERS-CoV	MN	Neutralizing	Titre	640		20	19	Days	FALSE			Group 3: required ventilator support and died
30882305		Fig. 5 and Appendix 1 Figures 4–9	Case 14			Saudi Arabia	MERS-CoV	MN	Neutralizing	Titre	640		20	23	Days	FALSE			Group 3: required ventilator support and died
30882305		Fig. 5 and Appendix 1 Figures 4–9	Case 15			Saudi Arabia	MERS-CoV	MN	Neutralizing	Titre	20		20	6	Days	FALSE			Group 3: required ventilator support and died
30882305		Fig. 5 and Appendix 1 Figures 4–9	Case 20			Saudi Arabia	MERS-CoV	MN	Neutralizing	Titre	640		20	31	Days	FALSE			Group 3: required ventilator support and died
30882305		Fig. 5 and Appendix 1 Figures 4–9	Case 20			Saudi Arabia	MERS-CoV	MN	Neutralizing	Titre	640		20	37	Days	FALSE			Group 3: required ventilator support and died
30882305		Fig. 5 and Appendix 1 Figures 4–9	Case 28			Saudi Arabia	MERS-CoV	MN	Neutralizing	Titre	160		20	45	Days	FALSE			Group 3: required ventilator support and died
30882305		Fig. 5 and Appendix 1 Figures 4–9	Case 31			Saudi Arabia	MERS-CoV	MN	Neutralizing	Titre	80		20	14	Days	FALSE			Group 3: required ventilator support and died
31423971		Table 2	Case 1	23		Saudi Arabia	MERS-CoV	S1 ELISA	IgG	OD?	1.586			33	Days	FALSE
31423971		Table 2	Case 1	23		Saudi Arabia	MERS-CoV	S1 ELISA	IgG	OD?	0.523			163	Days	FALSE
31423971		Table 2	Case 5	28		Saudi Arabia	MERS-CoV	S1 ELISA	IgG	OD?	3.154			43	Days	FALSE
31423971		Table 2	Case 5	28		Saudi Arabia	MERS-CoV	S1 ELISA	IgG	OD?	2.741			173	Days	FALSE
31423971		Table 2	Case 10	37		Saudi Arabia	MERS-CoV	S1 ELISA	IgG	OD?	1.214			34	Days	FALSE
31423971		Table 2	Case 10	37		Saudi Arabia	MERS-CoV	S1 ELISA	IgG	OD?	0.569			164	Days	FALSE
31423971		Table 2	Case 11	30		Saudi Arabia	MERS-CoV	S1 ELISA	IgG	OD?	0.759			22	Days	FALSE
31423971		Table 2	Case 11	30		Saudi Arabia	MERS-CoV	S1 ELISA	IgG	OD?	0.605			152	Days	FALSE
31423971		Table 2	Case 13	32		Saudi Arabia	MERS-CoV	S1 ELISA	IgG	OD?	3.381			48	Days	FALSE
31423971		Table 2	Case 13	32		Saudi Arabia	MERS-CoV	S1 ELISA	IgG	OD?	1.012			178	Days	FALSE
31423971		Table 2	Case 14	28		Saudi Arabia	MERS-CoV	S1 ELISA	IgG	OD?	1.999			55	Days	FALSE
31423971		Table 2	Case 14	28		Saudi Arabia	MERS-CoV	S1 ELISA	IgG	OD?	1.654			185	Days	FALSE
31423971		Table 2	Case 1	23		Saudi Arabia	MERS-CoV	ppNT	Neutralizing	Titre	80		20	33	Days	FALSE
31423971		Table 2	Case 1	23		Saudi Arabia	MERS-CoV	ppNT	Neutralizing	Titre	20		20	163	Days	FALSE
31423971		Table 2	Case 5	28		Saudi Arabia	MERS-CoV	ppNT	Neutralizing	Titre	160		20	43	Days	FALSE
31423971		Table 2	Case 5	28		Saudi Arabia	MERS-CoV	ppNT	Neutralizing	Titre	160		20	173	Days	FALSE
31423971		Table 2	Case 10	37		Saudi Arabia	MERS-CoV	ppNT	Neutralizing	Titre	40		20	34	Days	FALSE
31423971		Table 2	Case 10	37		Saudi Arabia	MERS-CoV	ppNT	Neutralizing	Titre	20		20	164	Days	FALSE
31423971		Table 2	Case 11	30		Saudi Arabia	MERS-CoV	ppNT	Neutralizing	Titre	20		20	22	Days	FALSE
31423971		Table 2	Case 11	30		Saudi Arabia	MERS-CoV	ppNT	Neutralizing	Titre	20		20	152	Days	FALSE
31423971		Table 2	Case 13	32		Saudi Arabia	MERS-CoV	ppNT	Neutralizing	Titre	80		20	48	Days	FALSE
31423971		Table 2	Case 13	32		Saudi Arabia	MERS-CoV	ppNT	Neutralizing	Titre	20		20	178	Days	FALSE
31423971		Table 2	Case 14	28		Saudi Arabia	MERS-CoV	ppNT	Neutralizing	Titre	40		20	55	Days	FALSE
31423971		Table 2	Case 14	28		Saudi Arabia	MERS-CoV	ppNT	Neutralizing	Titre	40		20	185	Days	FALSE
31423971		Table 2	Case 1	23		Saudi Arabia	MERS-CoV	PRNT (90)	Neutralizing	Titre	20		20	33	Days	FALSE
31423971		Table 2	Case 1	23		Saudi Arabia	MERS-CoV	PRNT (90)	Neutralizing	Titre	10		20	163	Days	FALSE
31423971		Table 2	Case 5	28		Saudi Arabia	MERS-CoV	PRNT (90)	Neutralizing	Titre	40		20	43	Days	FALSE
31423971		Table 2	Case 5	28		Saudi Arabia	MERS-CoV	PRNT (90)	Neutralizing	Titre	40		20	173	Days	FALSE
31423971		Table 2	Case 10	37		Saudi Arabia	MERS-CoV	PRNT (90)	Neutralizing	Titre	10		20	34	Days	FALSE
31423971		Table 2	Case 10	37		Saudi Arabia	MERS-CoV	PRNT (90)	Neutralizing	Titre	5		20	164	Days	FALSE
31423971		Table 2	Case 11	30		Saudi Arabia	MERS-CoV	PRNT (90)	Neutralizing	Titre	10		20	22	Days	FALSE
31423971		Table 2	Case 11	30		Saudi Arabia	MERS-CoV	PRNT (90)	Neutralizing	Titre	5		20	152	Days	FALSE
31423971		Table 2	Case 13	32		Saudi Arabia	MERS-CoV	PRNT (90)	Neutralizing	Titre	20		20	48	Days	FALSE
31423971		Table 2	Case 13	32		Saudi Arabia	MERS-CoV	PRNT (90)	Neutralizing	Titre	10		20	178	Days	FALSE
31423971		Table 2	Case 14	28		Saudi Arabia	MERS-CoV	PRNT (90)	Neutralizing	Titre	10		20	55	Days	FALSE
31423971		Table 2	Case 14	28		Saudi Arabia	MERS-CoV	PRNT (90)	Neutralizing	Titre	20		20	185	Days	FALSE
31423970		Figure 1	Case 1				MERS-CoV	S1 iELISA	IgG	OD (450 nm)	3.441176471		0.6	6	Months	FALSE			Severe
31423970		Figure 1	Case 1				MERS-CoV	S1 iELISA	IgG	OD (450 nm)	3.029411765		1	9	Months	FALSE			Severe
31423970		Figure 1	Case 1				MERS-CoV	S1 iELISA	IgG	OD (450 nm)	3.308823529		1	12	Months	FALSE			Severe
31423970		Figure 1	Case 2				MERS-CoV	S1 iELISA	IgG	OD (450 nm)	3.308823529		1	6	Months	FALSE			Severe
31423970		Figure 1	Case 2				MERS-CoV	S1 iELISA	IgG	OD (450 nm)	3.191176471		1	9	Months	FALSE			Severe
31423970		Figure 1	Case 2				MERS-CoV	S1 iELISA	IgG	OD (450 nm)	3.132352941		1	12	Months	FALSE			Severe
31423970		Figure 1	Case 3				MERS-CoV	S1 iELISA	IgG	OD (450 nm)	3.235294118		1	6	Months	FALSE			Severe
31423970		Figure 1	Case 3				MERS-CoV	S1 iELISA	IgG	OD (450 nm)	3.102941176		1	9	Months	FALSE			Severe
31423970		Figure 1	Case 3				MERS-CoV	S1 iELISA	IgG	OD (450 nm)	3		1	12	Months	FALSE			Severe
31423970		Figure 1	Case 4				MERS-CoV	S1 iELISA	IgG	OD (450 nm)	3.102941176		1	6	Months	FALSE			Severe
31423970		Figure 1	Case 4				MERS-CoV	S1 iELISA	IgG	OD (450 nm)	2.823529412		1	9	Months	FALSE			Severe
31423970		Figure 1	Case 4				MERS-CoV	S1 iELISA	IgG	OD (450 nm)	2.779411765		1	12	Months	FALSE			Severe
31423970		Figure 1	Case 5				MERS-CoV	S1 iELISA	IgG	OD (450 nm)	2.941176471		1	6	Months	FALSE			Severe
31423970		Figure 1	Case 5				MERS-CoV	S1 iELISA	IgG	OD (450 nm)	2.852941176		1	9	Months	FALSE			Severe
31423970		Figure 1	Case 5				MERS-CoV	S1 iELISA	IgG	OD (450 nm)	2.632352941		1	12	Months	FALSE			Severe
31423970		Figure 1	Case 6				MERS-CoV	S1 iELISA	IgG	OD (450 nm)	2.941176471		1	6	Months	FALSE			Mild
31423970		Figure 1	Case 6				MERS-CoV	S1 iELISA	IgG	OD (450 nm)	2.794117647		1	9	Months	FALSE			Mild
31423970		Figure 1	Case 6				MERS-CoV	S1 iELISA	IgG	OD (450 nm)	2.661764706		1	12	Months	FALSE			Mild
31423970		Figure 1	Case 7				MERS-CoV	S1 iELISA	IgG	OD (450 nm)	2.75		1	6	Months	FALSE			Mild
31423970		Figure 1	Case 7				MERS-CoV	S1 iELISA	IgG	OD (450 nm)	2.838235294		1	9	Months	FALSE			Mild
31423970		Figure 1	Case 7				MERS-CoV	S1 iELISA	IgG	OD (450 nm)	2.75		1	12	Months	FALSE			Mild
31423970		Figure 1	Case 8				MERS-CoV	S1 iELISA	IgG	OD (450 nm)	2.176470588		1	6	Months	FALSE			Mild
31423970		Figure 1	Case 8				MERS-CoV	S1 iELISA	IgG	OD (450 nm)	1.75		1	9	Months	FALSE			Mild
31423970		Figure 1	Case 8				MERS-CoV	S1 iELISA	IgG	OD (450 nm)	1.573529412		1	12	Months	FALSE			Mild
31423970		Figure 1	Case 9				MERS-CoV	S1 iELISA	IgG	OD (450 nm)	2.117647059		1	6	Months	FALSE			Mild
31423970		Figure 1	Case 9				MERS-CoV	S1 iELISA	IgG	OD (450 nm)	1.75		1	9	Months	FALSE			Mild
31423970		Figure 1	Case 9				MERS-CoV	S1 iELISA	IgG	OD (450 nm)	1.897058824		1	12	Months	FALSE			Mild
31423970		Figure 1	Case 10				MERS-CoV	S1 iELISA	IgG	OD (450 nm)	0.7941176471		1	6	Months	FALSE			Mild
31423970		Figure 1	Case 10				MERS-CoV	S1 iELISA	IgG	OD (450 nm)	0.7058823529		1	9	Months	FALSE			Mild
31423970		Figure 1	Case 10				MERS-CoV	S1 iELISA	IgG	OD (450 nm)	0.7794117647		1	12	Months	FALSE			Mild
31423970		Figure 1	Case 11				MERS-CoV	S1 iELISA	IgG	OD (450 nm)	0.3676470588		1	6	Months	FALSE			Mild
31423970		Figure 1	Case 11				MERS-CoV	S1 iELISA	IgG	OD (450 nm)	0.3970588235		1	9	Months	FALSE			Mild
31423970		Figure 1	Case 11				MERS-CoV	S1 iELISA	IgG	OD (450 nm)	0.4264705882		1	12	Months	FALSE			Mild
32065057		Figure 1	Case 1				SARS-CoV-2	ELISA	IgM	Seropositive		positive	0.15	0	Days	FALSE
32065057		Figure 1	Case 1				SARS-CoV-2	ELISA	IgM	Seropositive		positive	0.15	5	Days	FALSE
32065057		Figure 1	Case 1				SARS-CoV-2	ELISA	IgG	Seropositive		positive	0.15	0	Days	FALSE
32065057		Figure 1	Case 1				SARS-CoV-2	ELISA	IgG	Seropositive		positive	0.15	5	Days	FALSE
32065057		Figure 1	Case 2				SARS-CoV-2	ELISA	IgM	Seropositive		negative	0.15	0	Days	FALSE
32065057		Figure 1	Case 2				SARS-CoV-2	ELISA	IgM	Seropositive		positive	0.15	5	Days	FALSE
32065057		Figure 1	Case 2				SARS-CoV-2	ELISA	IgG	Seropositive		negative	0.15	0	Days	FALSE
32065057		Figure 1	Case 2				SARS-CoV-2	ELISA	IgG	Seropositive		positive	0.15	5	Days	FALSE
32065057		Figure 1	Case 3				SARS-CoV-2	ELISA	IgM	Seropositive		positive	0.15	0	Days	FALSE
32065057		Figure 1	Case 3				SARS-CoV-2	ELISA	IgM	Seropositive		positive	0.15	5	Days	FALSE
32065057		Figure 1	Case 3				SARS-CoV-2	ELISA	IgG	Seropositive		positive	0.15	0	Days	FALSE
32065057		Figure 1	Case 3				SARS-CoV-2	ELISA	IgG	Seropositive		positive	0.15	5	Days	FALSE
32065057		Figure 1	Case 4				SARS-CoV-2	ELISA	IgM	Seropositive		negative	0.15	0	Days	FALSE
32065057		Figure 1	Case 4				SARS-CoV-2	ELISA	IgM	Seropositive		positive	0.15	5	Days	FALSE
32065057		Figure 1	Case 4				SARS-CoV-2	ELISA	IgG	Seropositive		positive	0.15	0	Days	FALSE
32065057		Figure 1	Case 4				SARS-CoV-2	ELISA	IgG	Seropositive		positive	0.15	5	Days	FALSE
32065057		Figure 1	Case 5				SARS-CoV-2	ELISA	IgM	Seropositive		negative	0.15	0	Days	FALSE
32065057		Figure 1	Case 5				SARS-CoV-2	ELISA	IgM	Seropositive		negative	0.15	5	Days	FALSE
32065057		Figure 1	Case 5				SARS-CoV-2	ELISA	IgG	Seropositive		positive	0.15	0	Days	FALSE
32065057		Figure 1	Case 5				SARS-CoV-2	ELISA	IgG	Seropositive		positive	0.15	5	Days	FALSE
32065057		Figure 1	Case 6				SARS-CoV-2	ELISA	IgM	Seropositive		positive	0.15	0	Days	FALSE
32065057		Figure 1	Case 6				SARS-CoV-2	ELISA	IgM	Seropositive		positive	0.15	5	Days	FALSE
32065057		Figure 1	Case 6				SARS-CoV-2	ELISA	IgG	Seropositive		positive	0.15	0	Days	FALSE
32065057		Figure 1	Case 6				SARS-CoV-2	ELISA	IgG	Seropositive		positive	0.15	5	Days	FALSE
32065057		Figure 1	Case 7				SARS-CoV-2	ELISA	IgM	Seropositive		negative	0.15	0	Days	FALSE
32065057		Figure 1	Case 7				SARS-CoV-2	ELISA	IgM	Seropositive		positive	0.15	5	Days	FALSE
32065057		Figure 1	Case 7				SARS-CoV-2	ELISA	IgG	Seropositive		negative	0.15	0	Days	FALSE
32065057		Figure 1	Case 7				SARS-CoV-2	ELISA	IgG	Seropositive		positive	0.15	5	Days	FALSE
32065057		Figure 1	Case 8				SARS-CoV-2	ELISA	IgM	Seropositive		positive	0.15	0	Days	FALSE
32065057		Figure 1	Case 8				SARS-CoV-2	ELISA	IgM	Seropositive		positive	0.15	5	Days	FALSE
32065057		Figure 1	Case 8				SARS-CoV-2	ELISA	IgG	Seropositive		positive	0.15	0	Days	FALSE
32065057		Figure 1	Case 8				SARS-CoV-2	ELISA	IgG	Seropositive		positive	0.15	5	Days	FALSE
32065057		Figure 1	Case 9				SARS-CoV-2	ELISA	IgM	Seropositive		negative	0.15	0	Days	FALSE
32065057		Figure 1	Case 9				SARS-CoV-2	ELISA	IgM	Seropositive		positive	0.15	5	Days	FALSE
32065057		Figure 1	Case 9				SARS-CoV-2	ELISA	IgG	Seropositive		positive	0.15	0	Days	FALSE
32065057		Figure 1	Case 9				SARS-CoV-2	ELISA	IgG	Seropositive		positive	0.15	5	Days	FALSE
32065057		Figure 1	Case 10				SARS-CoV-2	ELISA	IgM	Seropositive		positive	0.15	0	Days	FALSE
32065057		Figure 1	Case 10				SARS-CoV-2	ELISA	IgM	Seropositive		negative	0.15	5	Days	FALSE
32065057		Figure 1	Case 10				SARS-CoV-2	ELISA	IgG	Seropositive		positive	0.15	0	Days	FALSE
32065057		Figure 1	Case 10				SARS-CoV-2	ELISA	IgG	Seropositive		positive	0.15	5	Days	FALSE
32065057		Figure 1	Case 11				SARS-CoV-2	ELISA	IgM	Seropositive		positive	0.15	0	Days	FALSE
32065057		Figure 1	Case 11				SARS-CoV-2	ELISA	IgM	Seropositive		positive	0.15	5	Days	FALSE
32065057		Figure 1	Case 11				SARS-CoV-2	ELISA	IgG	Seropositive		positive	0.15	0	Days	FALSE
32065057		Figure 1	Case 11				SARS-CoV-2	ELISA	IgG	Seropositive		positive	0.15	5	Days	FALSE
32065057		Figure 1	Case 12				SARS-CoV-2	ELISA	IgM	Seropositive		negative	0.15	0	Days	FALSE
32065057		Figure 1	Case 12				SARS-CoV-2	ELISA	IgM	Seropositive		negative	0.15	5	Days	FALSE
32065057		Figure 1	Case 12				SARS-CoV-2	ELISA	IgG	Seropositive		positive	0.15	0	Days	FALSE
32065057		Figure 1	Case 12				SARS-CoV-2	ELISA	IgG	Seropositive		positive	0.15	5	Days	FALSE
32065057		Figure 1	Case 13				SARS-CoV-2	ELISA	IgM	Seropositive		positive	0.15	0	Days	FALSE
32065057		Figure 1	Case 13				SARS-CoV-2	ELISA	IgM	Seropositive		positive	0.15	5	Days	FALSE
32065057		Figure 1	Case 13				SARS-CoV-2	ELISA	IgG	Seropositive		positive	0.15	0	Days	FALSE
32065057		Figure 1	Case 13				SARS-CoV-2	ELISA	IgG	Seropositive		positive	0.15	5	Days	FALSE
32065057		Figure 1	Case 14				SARS-CoV-2	ELISA	IgM	Seropositive		negative	0.15	0	Days	FALSE
32065057		Figure 1	Case 14				SARS-CoV-2	ELISA	IgM	Seropositive		positive	0.15	5	Days	FALSE
32065057		Figure 1	Case 14				SARS-CoV-2	ELISA	IgG	Seropositive		positive	0.15	0	Days	FALSE
32065057		Figure 1	Case 14				SARS-CoV-2	ELISA	IgG	Seropositive		positive	0.15	5	Days	FALSE
32065057		Figure 1	Case 15				SARS-CoV-2	ELISA	IgM	Seropositive		positive	0.15	0	Days	FALSE
32065057		Figure 1	Case 15				SARS-CoV-2	ELISA	IgM	Seropositive		positive	0.15	5	Days	FALSE
32065057		Figure 1	Case 15				SARS-CoV-2	ELISA	IgG	Seropositive		positive	0.15	0	Days	FALSE
32065057		Figure 1	Case 15				SARS-CoV-2	ELISA	IgG	Seropositive		positive	0.15	5	Days	FALSE
32065057		Figure 1	Case 16				SARS-CoV-2	ELISA	IgM	Seropositive		negative	0.15	0	Days	FALSE
32065057		Figure 1	Case 16				SARS-CoV-2	ELISA	IgM	Seropositive		positive	0.15	5	Days	FALSE
32065057		Figure 1	Case 16				SARS-CoV-2	ELISA	IgG	Seropositive		negative	0.15	0	Days	FALSE
32065057		Figure 1	Case 16				SARS-CoV-2	ELISA	IgG	Seropositive		positive	0.15	5	Days	FALSE
32073157		Figure 1	Elderly				HCoV-229E	ELISA	IgG		1544			Acute	Categorical	TRUE
32073157		Figure 1	Elderly				HCoV-NL63	ELISA	IgG		276			Acute	Categorical	TRUE
32073157		Figure 1	Elderly				HCoV-OC43	ELISA	IgG		1804			Acute	Categorical	TRUE
32073157		Figure 1	Elderly				HCoV-HKU1	ELISA	IgG		355			Acute	Categorical	TRUE
32073157		Figure 1	Elderly				HCoV-229E	ELISA	IgG		1923			Convalescent	Categorical	TRUE
32073157		Figure 1	Elderly				HCoV-NL63	ELISA	IgG		555			Convalescent	Categorical	TRUE
32073157		Figure 1	Elderly				HCoV-OC43	ELISA	IgG		3771			Convalescent	Categorical	TRUE
32073157		Figure 1	Elderly				HCoV-HKU1	ELISA	IgG		814			Convalescent	Categorical	TRUE
32073157		Figure 1	Young adults				HCoV-229E	ELISA	IgG		487			Acute	Categorical	TRUE
32073157		Figure 1	Young adults				HCoV-NL63	ELISA	IgG		184			Acute	Categorical	TRUE
32073157		Figure 1	Young adults				HCoV-OC43	ELISA	IgG		1169			Acute	Categorical	TRUE
32073157		Figure 1	Young adults				HCoV-HKU1	ELISA	IgG		102			Acute	Categorical	TRUE
32073157		Figure 1	Young adults				HCoV-229E	ELISA	IgG		886			Convalescent	Categorical	TRUE
32073157		Figure 1	Young adults				HCoV-NL63	ELISA	IgG		624			Convalescent	Categorical	TRUE
32073157		Figure 1	Young adults				HCoV-OC43	ELISA	IgG		2453			Convalescent	Categorical	TRUE
32073157		Figure 1	Young adults				HCoV-HKU1	ELISA	IgG		401			Convalescent	Categorical	TRUE
32073157		Figure 1	Elderly				HCoV-229E	NT	Neutralizing		131			Acute	Categorical	TRUE
32073157		Figure 1	Elderly				HCoV-NL63	NT	Neutralizing		91			Acute	Categorical	TRUE
32073157		Figure 1	Elderly				HCoV-OC43	NT	Neutralizing		261			Acute	Categorical	TRUE
32073157		Figure 1	Elderly				HCoV-229E	NT	Neutralizing		190			Convalescent	Categorical	TRUE
32073157		Figure 1	Elderly				HCoV-NL63	NT	Neutralizing		96			Convalescent	Categorical	TRUE
32073157		Figure 1	Elderly				HCoV-OC43	NT	Neutralizing		329			Convalescent	Categorical	TRUE
32073157		Figure 1	Young adults				HCoV-229E	NT	Neutralizing		40			Acute	Categorical	TRUE
32073157		Figure 1	Young adults				HCoV-NL63	NT	Neutralizing		127			Acute	Categorical	TRUE
32073157		Figure 1	Young adults				HCoV-OC43	NT	Neutralizing		159			Acute	Categorical	TRUE
32073157		Figure 1	Young adults				HCoV-229E	NT	Neutralizing		43			Convalescent	Categorical	TRUE
32073157		Figure 1	Young adults				HCoV-NL63	NT	Neutralizing		139			Convalescent	Categorical	TRUE
32073157		Figure 1	Young adults				HCoV-OC43	NT	Neutralizing		202			Convalescent	Categorical	TRUE
14519257		Figure 2	Case 1				SARS-CoV-1	IFA	IgG	Titre	100		25	14	Days	FALSE
14519257		Figure 2	Case 1				SARS-CoV-1	IFA	IgG	Titre	800		25	19	Days	FALSE
14519257		Figure 2	Case 1				SARS-CoV-1	IFA	IgG	Titre	>=1600		25	21	Days	FALSE
14519257		Figure 2	Case 1				SARS-CoV-1	IFA	IgG	Titre	>=1600		25	25	Days	FALSE
14519257		Figure 2	Case 1				SARS-CoV-1	IFA	IgG	Titre	>=1600		25	27	Days	FALSE
14519257		Figure 2	Case 1				SARS-CoV-1	IFA	IgG	Titre	>=1600		25	30	Days	FALSE
14519257		Figure 2	Case 1				SARS-CoV-1	IFA	IgG	Titre	>=1600		25	36	Days	FALSE
14519257		Figure 2	Case 1				SARS-CoV-1	IFA	IgG	Titre	>=1600		25	54	Days	FALSE
14519257		Figure 2	Case 1				SARS-CoV-1	IFA	IgG	Titre	>=1600		25	70	Days	FALSE
14519257		Figure 2	Case 2				SARS-CoV-1	IFA	IgG	Titre	<25		25	8	Days	FALSE
14519257		Figure 2	Case 2				SARS-CoV-1	IFA	IgG	Titre	400		25	19	Days	FALSE
14519257		Figure 2	Case 2				SARS-CoV-1	IFA	IgG	Titre	400		25	24	Days	FALSE
14519257		Figure 2	Case 2				SARS-CoV-1	IFA	IgG	Titre	400		25	27	Days	FALSE
14519257		Figure 2	Case 2				SARS-CoV-1	IFA	IgG	Titre	400		25	31	Days	FALSE
14519257		Figure 2	Case 2				SARS-CoV-1	IFA	IgG	Titre	400		25	36	Days	FALSE
14519257		Figure 2	Case 3				SARS-CoV-1	IFA	IgG	Titre	100		25	10	Days	FALSE
14519257		Figure 2	Case 3				SARS-CoV-1	IFA	IgG	Titre	400		25	12	Days	FALSE
14519257		Figure 2	Case 3				SARS-CoV-1	IFA	IgG	Titre	800		25	15	Days	FALSE
14519257		Figure 2	Case 3				SARS-CoV-1	IFA	IgG	Titre	>1600		25	18	Days	FALSE
14519257		Figure 2	Case 3				SARS-CoV-1	IFA	IgG	Titre	>1600		25	24	Days	FALSE
14519257		Figure 2	Case 3				SARS-CoV-1	IFA	IgG	Titre	>1600		25	40	Days	FALSE
15030702		Figure 2				Taiwan	SARS-CoV-1	NT, IFA, or ELISA		Proportion				D1-D7	Days	TRUE	14	138
15030702		Figure 2				Taiwan	SARS-CoV-1	NT, IFA, or ELISA		Proportion				D8-D8	Days	TRUE	6	39
15030702		Figure 2				Taiwan	SARS-CoV-1	NT, IFA, or ELISA		Proportion				D16-D21	Days	TRUE	21	38
15030702		Figure 2				Taiwan	SARS-CoV-1	NT, IFA, or ELISA		Proportion				D22-D28	Days	TRUE	22	49
15030702		Figure 2				Taiwan	SARS-CoV-1	NT, IFA, or ELISA		Proportion				D29-D35	Days	TRUE	14	30
15030702		Figure 2				Taiwan	SARS-CoV-1	NT, IFA, or ELISA		Proportion				D36-D42	Days	TRUE	20	41
15030702		Figure 2				Taiwan	SARS-CoV-1	NT, IFA, or ELISA		Proportion				D43-D49	Days	TRUE	18	38
15030702		Figure 2				Taiwan	SARS-CoV-1	NT, IFA, or ELISA		Proportion				D50-D56	Days	TRUE	29	49
15030702		Figure 2				Taiwan	SARS-CoV-1	NT, IFA, or ELISA		Proportion				D57-D63	Days	TRUE	17	37
15030702		Figure 2				Taiwan	SARS-CoV-1	NT, IFA, or ELISA		Proportion				D64-D70	Days	TRUE	19	33
15030702		Figure 2				Taiwan	SARS-CoV-1	NT, IFA, or ELISA		Proportion				>D70	Days	TRUE	47	67
4626012	antibody titer to 229E	Table 2	Case 237			US	HCoV-229E	NT	Neutralizing	Titre	<4		4	Pre	Categorical	FALSE
4626012	antibody titer to 229E	Table 2	Case 237			US	HCoV-229E	NT	Neutralizing	Titre	128		4	Peak	Categorical	FALSE
4626012	antibody titer to 229E	Table 2	Case 237			US	HCoV-229E	NT	Neutralizing	Titre	>32		4	38	Months	FALSE
4626012	antibody titer to 229E	Table 2	Case 531			US	HCoV-229E	NT	Neutralizing	Titre	<4		4	Pre	Categorical	FALSE
4626012	antibody titer to 229E	Table 2	Case 531			US	HCoV-229E	NT	Neutralizing	Titre	16		4	Peak	Categorical	FALSE
4626012	antibody titer to 229E	Table 2	Case 531			US	HCoV-229E	NT	Neutralizing	Titre	8		4	36	Months	FALSE
4626012	antibody titer to 229E	Table 2	Case 503			US	HCoV-229E	NT	Neutralizing	Titre	<8		4	Pre	Categorical	FALSE
4626012	antibody titer to 229E	Table 2	Case 503			US	HCoV-229E	NT	Neutralizing	Titre	32		4	Peak	Categorical	FALSE
4626012	antibody titer to 229E	Table 2	Case 503			US	HCoV-229E	NT	Neutralizing	Titre	16		4	38	Months	FALSE
4626012	antibody titer to 229E	Table 2	Case 459			US	HCoV-229E	NT	Neutralizing	Titre	16		4	Pre	Categorical	FALSE
4626012	antibody titer to 229E	Table 2	Case 459			US	HCoV-229E	NT	Neutralizing	Titre	64		4	Peak	Categorical	FALSE
4626012	antibody titer to 229E	Table 2	Case 459			US	HCoV-229E	NT	Neutralizing	Titre	32		4	34	Months	FALSE
4626012	antibody titer to 229E	Table 2	Case 516			US	HCoV-229E	NT	Neutralizing	Titre	8		4	Pre	Categorical	FALSE
4626012	antibody titer to 229E	Table 2	Case 516			US	HCoV-229E	NT	Neutralizing	Titre	>=128		4	Peak	Categorical	FALSE
4626012	antibody titer to 229E	Table 2	Case 516			US	HCoV-229E	NT	Neutralizing	Titre	>=64		4	41	Months	FALSE
4626012	antibody titer to 229E	Table 2	Case 535			US	HCoV-229E	NT	Neutralizing	Titre	16		4	Pre	Categorical	FALSE
4626012	antibody titer to 229E	Table 2	Case 535			US	HCoV-229E	NT	Neutralizing	Titre	>=128		4	Peak	Categorical	FALSE
4626012	antibody titer to 229E	Table 2	Case 535			US	HCoV-229E	NT	Neutralizing	Titre	32		4	26	Months	FALSE
4626012	antibody titer to 229E	Table 2	Case 532			US	HCoV-229E	NT	Neutralizing	Titre	4		4	Pre	Categorical	FALSE
4626012	antibody titer to 229E	Table 2	Case 532			US	HCoV-229E	NT	Neutralizing	Titre	32		4	Peak	Categorical	FALSE
4626012	antibody titer to 229E	Table 2	Case 532			US	HCoV-229E	NT	Neutralizing	Titre	16		4	39	Months	FALSE
4626012	antibody titer to 229E	Table 2	Case 505			US	HCoV-229E	NT	Neutralizing	Titre	8		4	Pre	Categorical	FALSE
4626012	antibody titer to 229E	Table 2	Case 505			US	HCoV-229E	NT	Neutralizing	Titre	>=128		4	Peak	Categorical	FALSE
4626012	antibody titer to 229E	Table 2	Case 505			US	HCoV-229E	NT	Neutralizing	Titre	8		4	47	Months	FALSE
4626012	antibody titer to 229E	Table 2	Case 515			US	HCoV-229E	NT	Neutralizing	Titre	16		4	Pre	Categorical	FALSE
4626012	antibody titer to 229E	Table 2	Case 515			US	HCoV-229E	NT	Neutralizing	Titre	>=128		4	Peak	Categorical	FALSE
4626012	antibody titer to 229E	Table 2	Case 515			US	HCoV-229E	NT	Neutralizing	Titre	>=64		4	36	Months	FALSE
4626012	antibody titer to 229E	Table 2	Case 453			US	HCoV-229E	NT	Neutralizing	Titre	8		4	Pre	Categorical	FALSE
4626012	antibody titer to 229E	Table 2	Case 453			US	HCoV-229E	NT	Neutralizing	Titre	>=64		4	Peak	Categorical	FALSE
4626012	antibody titer to 229E	Table 2	Case 453			US	HCoV-229E	NT	Neutralizing	Titre	16		4	26	Months	FALSE
4626012	antibody titer to 229E	Table 2	Case 486			US	HCoV-229E	NT	Neutralizing	Titre	4		4	Pre	Categorical	FALSE
4626012	antibody titer to 229E	Table 2	Case 486			US	HCoV-229E	NT	Neutralizing	Titre	16		4	Peak	Categorical	FALSE
4626012	antibody titer to 229E	Table 2	Case 486			US	HCoV-229E	NT	Neutralizing	Titre	16		4	48	Months	FALSE
4626012	antibody titer to 229E	Table 2	Case 498			US	HCoV-229E	NT	Neutralizing	Titre	8		4	Pre	Categorical	FALSE
4626012	antibody titer to 229E	Table 2	Case 498			US	HCoV-229E	NT	Neutralizing	Titre	32		4	Peak	Categorical	FALSE
4626012	antibody titer to 229E	Table 2	Case 498			US	HCoV-229E	NT	Neutralizing	Titre	16		4	33	Months	FALSE
6244598	Primary infection; acute	Table 2	Patient 338	4		US	HCoV-OC43	PRA	IgG	Titre	<10		10	0	Days	FALSE
6244598	Primary infection; convalescent	Table 2	Patient 338	4		US	HCoV-OC43	PRA	IgG	Titre	80		10	15	Days	FALSE
6244598	Primary infection; acute	Table 2	Patient 467	0.3333333333		US	HCoV-OC43	PRA	IgG	Titre	40		10	0	Days	FALSE
6244598	Primary infection; convalescent	Table 2	Patient 467	0.3333333333		US	HCoV-OC43	PRA	IgG	Titre	160		10	30	Days	FALSE
6244598	Primary infection; acute	Table 2	Patient 510	0.75		US	HCoV-OC43	PRA	IgG	Titre	<10		10	0	Days	FALSE
6244598	Primary infection; convalescent	Table 2	Patient 510	0.75		US	HCoV-OC43	PRA	IgG	Titre	80		10	28	Days	FALSE
6244598	Primary infection; acute	Table 2	Patient 532	4		US	HCoV-OC43	PRA	IgG	Titre	<10		10	0	Days	FALSE
6244598	Primary infection; convalescent	Table 2	Patient 532	4		US	HCoV-OC43	PRA	IgG	Titre	640		10	13	Days	FALSE
6244598	Reinfection; acute	Table 2	Patient 291	12		US	HCoV-OC43	PRA	IgG	Titre	40		10	0	Days	FALSE
6244598	Reinfection; acute	Table 2	Patient 440	3		US	HCoV-OC43	PRA	IgG	Titre	320		10	0	Days	FALSE
6244598	Reinfection; convalescent	Table 2	Patient 440	3		US	HCoV-OC43	PRA	IgG	Titre	2560		10	26	Days	FALSE
6244598	Reinfection; acute	Table 2	Patient 768	4		US	HCoV-OC43	PRA	IgG	Titre	20		10	0	Days	FALSE
6244598	Reinfection; convalescent	Table 2	Patient 768	4		US	HCoV-OC43	PRA	IgG	Titre	320		10	27	Days	FALSE
6244598	Primary infection; acute	Table 2	Patient 338	4		US	HCoV-OC43	HI	IgG	Titre	<10		10	0	Days	FALSE
6244598	Primary infection; convalescent	Table 2	Patient 338	4		US	HCoV-OC43	HI	IgG	Titre	20		10	15	Days	FALSE
6244598	Primary infection; acute	Table 2	Patient 467	0.3333333333		US	HCoV-OC43	HI	IgG	Titre	<10		10	0	Days	FALSE
6244598	Primary infection; convalescent	Table 2	Patient 467	0.3333333333		US	HCoV-OC43	HI	IgG	Titre	20		10	30	Days	FALSE
6244598	Primary infection; acute	Table 2	Patient 510	0.75		US	HCoV-OC43	HI	IgG	Titre	<10		10	0	Days	FALSE
6244598	Primary infection; convalescent	Table 2	Patient 510	0.75		US	HCoV-OC43	HI	IgG	Titre	20		10	28	Days	FALSE
6244598	Primary infection; acute	Table 2	Patient 532	4		US	HCoV-OC43	HI	IgG	Titre	<10		10	0	Days	FALSE
6244598	Primary infection; convalescent	Table 2	Patient 532	4		US	HCoV-OC43	HI	IgG	Titre	80		10	13	Days	FALSE
6244598	Reinfection; acute	Table 2	Patient 291	12		US	HCoV-OC43	HI	IgG	Titre	10		10	0	Days	FALSE
6244598	Reinfection; acute	Table 2	Patient 440	3		US	HCoV-OC43	HI	IgG	Titre	20		10	0	Days	FALSE
6244598	Reinfection; convalescent	Table 2	Patient 440	3		US	HCoV-OC43	HI	IgG	Titre	160		10	26	Days	FALSE
6244598	Reinfection; acute	Table 2	Patient 768	4		US	HCoV-OC43	HI	IgG	Titre	40		10	0	Days	FALSE
6244598	Reinfection; convalescent	Table 2	Patient 768	4		US	HCoV-OC43	HI	IgG	Titre	160		10	27	Days	FALSE
6244598	Primary infection; acute	Table 2	Patient 338	4		US	HCoV-OC43	IPA-IgG	IgG	Titre	<10		10	0	Days	FALSE
6244598	Primary infection; convalescent	Table 2	Patient 338	4		US	HCoV-OC43	IPA-IgG	IgG	Titre	40		10	15	Days	FALSE
6244598	Primary infection; acute	Table 2	Patient 467	0.3333333333		US	HCoV-OC43	IPA-IgG	IgG	Titre	<10		10	0	Days	FALSE
6244598	Primary infection; convalescent	Table 2	Patient 467	0.3333333333		US	HCoV-OC43	IPA-IgG	IgG	Titre	40		10	30	Days	FALSE
6244598	Primary infection; acute	Table 2	Patient 510	0.75		US	HCoV-OC43	IPA-IgG	IgG	Titre	<10		10	0	Days	FALSE
6244598	Primary infection; convalescent	Table 2	Patient 510	0.75		US	HCoV-OC43	IPA-IgG	IgG	Titre	160		10	28	Days	FALSE
6244598	Primary infection; acute	Table 2	Patient 532	4		US	HCoV-OC43	IPA-IgG	IgG	Titre	<10		10	0	Days	FALSE
6244598	Primary infection; convalescent	Table 2	Patient 532	4		US	HCoV-OC43	IPA-IgG	IgG	Titre	40		10	13	Days	FALSE
6244598	Reinfection; acute	Table 2	Patient 291	12		US	HCoV-OC43	IPA-IgG	IgG	Titre	10		10	0	Days	FALSE
6244598	Reinfection; acute	Table 2	Patient 440	3		US	HCoV-OC43	IPA-IgG	IgG	Titre	40		10	0	Days	FALSE
6244598	Reinfection; convalescent	Table 2	Patient 440	3		US	HCoV-OC43	IPA-IgG	IgG	Titre	640		10	27	Days	FALSE
6244598	Reinfection; acute	Table 2	Patient 768	4		US	HCoV-OC43	IPA-IgG	IgG	Titre	40		10	0	Days	FALSE
6244598	Reinfection; convalescent	Table 2	Patient 768	4		US	HCoV-OC43	IPA-IgG	IgG	Titre	160		10	27	Days	FALSE
16173022	Paired sera for 26 patients associated w SARS	Table 1	1	23		Taiwan	SARS-CoV-1	NT	Neutralizing	Titre	8		8	4	Days	FALSE
16173022	Paired sera for 26 patients associated w SARS	Table 1	1	23		Taiwan	SARS-CoV-1	ELISA	IgG	OD	0.012		0.15	4	Days	FALSE
16173022	Paired sera for 26 patients associated w SARS	Table 1	1	23		Taiwan	SARS-CoV-1	NT	Neutralizing	Titre	512		8	22	Days	FALSE
16173022	Paired sera for 26 patients associated w SARS	Table 1	1	23		Taiwan	SARS-CoV-1	ELISA	IgG	OD	0.601		0.15	22	Days	FALSE
16173022	Paired sera for 26 patients associated w SARS	Table 1	2	42		Taiwan	SARS-CoV-1	NT	Neutralizing	Titre	<8		8	5	Days	FALSE
16173022	Paired sera for 26 patients associated w SARS	Table 1	2	42		Taiwan	SARS-CoV-1	ELISA	IgG	OD	0.001		0.15	5	Days	FALSE
16173022	Paired sera for 26 patients associated w SARS	Table 1	2	42		Taiwan	SARS-CoV-1	NT	Neutralizing	Titre	512		8	26	Days	FALSE
16173022	Paired sera for 26 patients associated w SARS	Table 1	2	42		Taiwan	SARS-CoV-1	ELISA	IgG	OD	0.834		0.15	26	Days	FALSE
16173022	Paired sera for 26 patients associated w SARS	Table 1	3	21		Taiwan	SARS-CoV-1	NT	Neutralizing	Titre	128		8	11	Days	FALSE
16173022	Paired sera for 26 patients associated w SARS	Table 1	3	21		Taiwan	SARS-CoV-1	ELISA	IgG	OD	0.348		0.15	11	Days	FALSE
16173022	Paired sera for 26 patients associated w SARS	Table 1	3	21		Taiwan	SARS-CoV-1	NT	Neutralizing	Titre	256		8	16	Days	FALSE
16173022	Paired sera for 26 patients associated w SARS	Table 1	3	21		Taiwan	SARS-CoV-1	ELISA	IgG	OD	0.949		0.15	16	Days	FALSE
16173022	Paired sera for 26 patients associated w SARS	Table 1	4	35		Taiwan	SARS-CoV-1	NT	Neutralizing	Titre	<8		8	11	Days	FALSE
16173022	Paired sera for 26 patients associated w SARS	Table 1	4	35		Taiwan	SARS-CoV-1	ELISA	IgG	OD	0.334		0.15	11	Days	FALSE
16173022	Paired sera for 26 patients associated w SARS	Table 1	4	35		Taiwan	SARS-CoV-1	NT	Neutralizing	Titre	64		8	37	Days	FALSE
16173022	Paired sera for 26 patients associated w SARS	Table 1	4	35		Taiwan	SARS-CoV-1	ELISA	IgG	OD	1.104		0.15	37	Days	FALSE
16173022	Paired sera for 26 patients associated w SARS	Table 1	5	47		Taiwan	SARS-CoV-1	NT	Neutralizing	Titre	32		8	3	Days	FALSE
16173022	Paired sera for 26 patients associated w SARS	Table 1	5	47		Taiwan	SARS-CoV-1	ELISA	IgG	OD	0.113		0.15	3	Days	FALSE
16173022	Paired sera for 26 patients associated w SARS	Table 1	5	47		Taiwan	SARS-CoV-1	NT	Neutralizing	Titre	256		8	17	Days	FALSE
16173022	Paired sera for 26 patients associated w SARS	Table 1	5	47		Taiwan	SARS-CoV-1	ELISA	IgG	OD	0.635		0.15	17	Days	FALSE
16173022	Paired sera for 26 patients associated w SARS	Table 1	6	72		Taiwan	SARS-CoV-1	NT	Neutralizing	Titre	8		8	4	Days	FALSE
16173022	Paired sera for 26 patients associated w SARS	Table 1	6	72		Taiwan	SARS-CoV-1	ELISA	IgG	OD	0.251		0.15	4	Days	FALSE
16173022	Paired sera for 26 patients associated w SARS	Table 1	6	72		Taiwan	SARS-CoV-1	NT	Neutralizing	Titre	1024		8	27	Days	FALSE
16173022	Paired sera for 26 patients associated w SARS	Table 1	6	72		Taiwan	SARS-CoV-1	ELISA	IgG	OD	1.11		0.15	27	Days	FALSE
16173022	Paired sera for 26 patients associated w SARS	Table 1	7	34		Taiwan	SARS-CoV-1	NT	Neutralizing	Titre	<8		8	5	Days	FALSE
16173022	Paired sera for 26 patients associated w SARS	Table 1	7	34		Taiwan	SARS-CoV-1	ELISA	IgG	OD	0.025		0.15	5	Days	FALSE
16173022	Paired sera for 26 patients associated w SARS	Table 1	7	34		Taiwan	SARS-CoV-1	NT	Neutralizing	Titre	256		8	26	Days	FALSE
16173022	Paired sera for 26 patients associated w SARS	Table 1	7	34		Taiwan	SARS-CoV-1	ELISA	IgG	OD	0.535		0.15	26	Days	FALSE
16173022	Paired sera for 26 patients associated w SARS	Table 1	8	37		Taiwan	SARS-CoV-1	NT	Neutralizing	Titre	8		8	3	Days	FALSE
16173022	Paired sera for 26 patients associated w SARS	Table 1	8	37		Taiwan	SARS-CoV-1	ELISA	IgG	OD	0.278		0.15	3	Days	FALSE
16173022	Paired sera for 26 patients associated w SARS	Table 1	8	37		Taiwan	SARS-CoV-1	NT	Neutralizing	Titre	512		8	24	Days	FALSE
16173022	Paired sera for 26 patients associated w SARS	Table 1	8	37		Taiwan	SARS-CoV-1	ELISA	IgG	OD	0.751		0.15	24	Days	FALSE
16173022	Paired sera for 26 patients associated w SARS	Table 1	9	30		Taiwan	SARS-CoV-1	NT	Neutralizing	Titre	<8		8	3	Days	FALSE
16173022	Paired sera for 26 patients associated w SARS	Table 1	9	30		Taiwan	SARS-CoV-1	ELISA	IgG	OD	0.118		0.15	3	Days	FALSE
16173022	Paired sera for 26 patients associated w SARS	Table 1	9	30		Taiwan	SARS-CoV-1	NT	Neutralizing	Titre	512		8	28	Days	FALSE
16173022	Paired sera for 26 patients associated w SARS	Table 1	9	30		Taiwan	SARS-CoV-1	ELISA	IgG	OD	0.911		0.15	28	Days	FALSE
16173022	Paired sera for 26 patients associated w SARS	Table 1	10	23		Taiwan	SARS-CoV-1	NT	Neutralizing	Titre	<8		8	4	Days	FALSE
16173022	Paired sera for 26 patients associated w SARS	Table 1	10	23		Taiwan	SARS-CoV-1	ELISA	IgG	OD	0.033		0.15	4	Days	FALSE
16173022	Paired sera for 26 patients associated w SARS	Table 1	10	23		Taiwan	SARS-CoV-1	NT	Neutralizing	Titre	64		8	20	Days	FALSE
16173022	Paired sera for 26 patients associated w SARS	Table 1	10	23		Taiwan	SARS-CoV-1	ELISA	IgG	OD	0.468		0.15	20	Days	FALSE
16173022	Paired sera for 26 patients associated w SARS	Table 1	11	38		Taiwan	SARS-CoV-1	NT	Neutralizing	Titre	<8		8	9	Days	FALSE
16173022	Paired sera for 26 patients associated w SARS	Table 1	11	38		Taiwan	SARS-CoV-1	ELISA	IgG	OD	0.006		0.15	9	Days	FALSE
16173022	Paired sera for 26 patients associated w SARS	Table 1	11	38		Taiwan	SARS-CoV-1	NT	Neutralizing	Titre	64		8	16	Days	FALSE
16173022	Paired sera for 26 patients associated w SARS	Table 1	11	38		Taiwan	SARS-CoV-1	ELISA	IgG	OD	0.317		0.15	16	Days	FALSE
16173022	Paired sera for 26 patients associated w SARS	Table 1	12	42		Taiwan	SARS-CoV-1	NT	Neutralizing	Titre	<8		8	3	Days	FALSE
16173022	Paired sera for 26 patients associated w SARS	Table 1	12	42		Taiwan	SARS-CoV-1	ELISA	IgG	OD	0.003		0.15	3	Days	FALSE
16173022	Paired sera for 26 patients associated w SARS	Table 1	12	42		Taiwan	SARS-CoV-1	NT	Neutralizing	Titre	512		8	20	Days	FALSE
16173022	Paired sera for 26 patients associated w SARS	Table 1	12	42		Taiwan	SARS-CoV-1	ELISA	IgG	OD	0.643		0.15	20	Days	FALSE
16173022	Paired sera for 26 patients associated w SARS	Table 1	13	51		Taiwan	SARS-CoV-1	NT	Neutralizing	Titre	<8		8	3	Days	FALSE
16173022	Paired sera for 26 patients associated w SARS	Table 1	13	51		Taiwan	SARS-CoV-1	ELISA	IgG	OD	0.018		0.15	3	Days	FALSE
16173022	Paired sera for 26 patients associated w SARS	Table 1	13	51		Taiwan	SARS-CoV-1	NT	Neutralizing	Titre	256		8	16	Days	FALSE
16173022	Paired sera for 26 patients associated w SARS	Table 1	13	51		Taiwan	SARS-CoV-1	ELISA	IgG	OD	1.056		0.15	16	Days	FALSE
16173022	Paired sera for 26 patients associated w SARS	Table 1	14	77		Taiwan	SARS-CoV-1	NT	Neutralizing	Titre	32		8	3	Days	FALSE
16173022	Paired sera for 26 patients associated w SARS	Table 1	14	77		Taiwan	SARS-CoV-1	ELISA	IgG	OD	0.049		0.15	3	Days	FALSE
16173022	Paired sera for 26 patients associated w SARS	Table 1	14	77		Taiwan	SARS-CoV-1	NT	Neutralizing	Titre	1024		8	25	Days	FALSE
16173022	Paired sera for 26 patients associated w SARS	Table 1	14	77		Taiwan	SARS-CoV-1	ELISA	IgG	OD	0.861		0.15	25	Days	FALSE
16173022	Paired sera for 26 patients associated w SARS	Table 1	15	55		Taiwan	SARS-CoV-1	NT	Neutralizing	Titre	64		8	7	Days	FALSE
16173022	Paired sera for 26 patients associated w SARS	Table 1	15	55		Taiwan	SARS-CoV-1	ELISA	IgG	OD	0.105		0.15	7	Days	FALSE
16173022	Paired sera for 26 patients associated w SARS	Table 1	15	55		Taiwan	SARS-CoV-1	NT	Neutralizing	Titre	512		8	26	Days	FALSE
16173022	Paired sera for 26 patients associated w SARS	Table 1	15	55		Taiwan	SARS-CoV-1	ELISA	IgG	OD	1.148		0.15	26	Days	FALSE
16173022	Paired sera for 26 patients associated w SARS	Table 1	16	41		Taiwan	SARS-CoV-1	NT	Neutralizing	Titre	16		8	11	Days	FALSE
16173022	Paired sera for 26 patients associated w SARS	Table 1	16	41		Taiwan	SARS-CoV-1	ELISA	IgG	OD	0.305		0.15	11	Days	FALSE
16173022	Paired sera for 26 patients associated w SARS	Table 1	16	41		Taiwan	SARS-CoV-1	NT	Neutralizing	Titre	128		8	32	Days	FALSE
16173022	Paired sera for 26 patients associated w SARS	Table 1	16	41		Taiwan	SARS-CoV-1	ELISA	IgG	OD	0.635		0.15	32	Days	FALSE
16173022	Paired sera for 26 patients associated w SARS	Table 1	17	14		Taiwan	SARS-CoV-1	NT	Neutralizing	Titre	16		8	3	Days	FALSE
16173022	Paired sera for 26 patients associated w SARS	Table 1	17	14		Taiwan	SARS-CoV-1	ELISA	IgG	OD	0.035		0.15	3	Days	FALSE
16173022	Paired sera for 26 patients associated w SARS	Table 1	17	14		Taiwan	SARS-CoV-1	NT	Neutralizing	Titre	128		8	26	Days	FALSE
16173022	Paired sera for 26 patients associated w SARS	Table 1	17	14		Taiwan	SARS-CoV-1	ELISA	IgG	OD	1.028		0.15	26	Days	FALSE
16173022	Paired sera for 26 patients associated w SARS	Table 1	18	39		Taiwan	SARS-CoV-1	NT	Neutralizing	Titre	<8		8	8	Days	FALSE
16173022	Paired sera for 26 patients associated w SARS	Table 1	18	39		Taiwan	SARS-CoV-1	ELISA	IgG	OD	0.001		0.15	8	Days	FALSE
16173022	Paired sera for 26 patients associated w SARS	Table 1	18	39		Taiwan	SARS-CoV-1	NT	Neutralizing	Titre	256		8	22	Days	FALSE
16173022	Paired sera for 26 patients associated w SARS	Table 1	18	39		Taiwan	SARS-CoV-1	ELISA	IgG	OD	0.437		0.15	22	Days	FALSE
16173022	Paired sera for 26 patients associated w SARS	Table 1	19	48		Taiwan	SARS-CoV-1	NT	Neutralizing	Titre	<8		8	5	Days	FALSE
16173022	Paired sera for 26 patients associated w SARS	Table 1	19	48		Taiwan	SARS-CoV-1	ELISA	IgG	OD	0.01		0.15	5	Days	FALSE
16173022	Paired sera for 26 patients associated w SARS	Table 1	19	48		Taiwan	SARS-CoV-1	NT	Neutralizing	Titre	1024		8	26	Days	FALSE
16173022	Paired sera for 26 patients associated w SARS	Table 1	19	48		Taiwan	SARS-CoV-1	ELISA	IgG	OD	0.752		0.15	26	Days	FALSE
16173022	Paired sera for 26 patients associated w SARS	Table 1	20	70		Taiwan	SARS-CoV-1	NT	Neutralizing	Titre	64		8	9	Days	FALSE
16173022	Paired sera for 26 patients associated w SARS	Table 1	20	70		Taiwan	SARS-CoV-1	ELISA	IgG	OD	0.284		0.15	9	Days	FALSE
16173022	Paired sera for 26 patients associated w SARS	Table 1	20	70		Taiwan	SARS-CoV-1	NT	Neutralizing	Titre	1024		8	39	Days	FALSE
16173022	Paired sera for 26 patients associated w SARS	Table 1	20	70		Taiwan	SARS-CoV-1	ELISA	IgG	OD	1.32		0.15	39	Days	FALSE
16173022	Paired sera for 26 patients associated w SARS	Table 1	21	43		Taiwan	SARS-CoV-1	NT	Neutralizing	Titre	8		8	4	Days	FALSE
16173022	Paired sera for 26 patients associated w SARS	Table 1	21	43		Taiwan	SARS-CoV-1	ELISA	IgG	OD	0.001		0.15	4	Days	FALSE
16173022	Paired sera for 26 patients associated w SARS	Table 1	21	43		Taiwan	SARS-CoV-1	NT	Neutralizing	Titre	1024		8	18	Days	FALSE
16173022	Paired sera for 26 patients associated w SARS	Table 1	21	43		Taiwan	SARS-CoV-1	ELISA	IgG	OD	0.296		0.15	18	Days	FALSE
16173022	Paired sera for 26 patients associated w SARS	Table 1	22	53		Taiwan	SARS-CoV-1	NT	Neutralizing	Titre	1024		8	14	Days	FALSE
16173022	Paired sera for 26 patients associated w SARS	Table 1	22	53		Taiwan	SARS-CoV-1	ELISA	IgG	OD	0.079		0.15	14	Days	FALSE
16173022	Paired sera for 26 patients associated w SARS	Table 1	22	53		Taiwan	SARS-CoV-1	NT	Neutralizing	Titre	1024		8	27	Days	FALSE
16173022	Paired sera for 26 patients associated w SARS	Table 1	22	53		Taiwan	SARS-CoV-1	ELISA	IgG	OD	1.179		0.15	27	Days	FALSE
16173022	Paired sera for 26 patients associated w SARS	Table 1	23	18		Taiwan	SARS-CoV-1	NT	Neutralizing	Titre	512		8	1	Days	FALSE
16173022	Paired sera for 26 patients associated w SARS	Table 1	23	18		Taiwan	SARS-CoV-1	ELISA	IgG	OD	0.135		0.15	1	Days	FALSE
16173022	Paired sera for 26 patients associated w SARS	Table 1	23	18		Taiwan	SARS-CoV-1	NT	Neutralizing	Titre	1024		8	20	Days	FALSE
16173022	Paired sera for 26 patients associated w SARS	Table 1	23	18		Taiwan	SARS-CoV-1	ELISA	IgG	OD	0.876		0.15	20	Days	FALSE
16173022	Paired sera for 26 patients associated w SARS	Table 1	24	51		Taiwan	SARS-CoV-1	NT	Neutralizing	Titre	256		8	10	Days	FALSE
16173022	Paired sera for 26 patients associated w SARS	Table 1	24	51		Taiwan	SARS-CoV-1	ELISA	IgG	OD	0.059		0.15	10	Days	FALSE
16173022	Paired sera for 26 patients associated w SARS	Table 1	24	51		Taiwan	SARS-CoV-1	NT	Neutralizing	Titre	512		8	50	Days	FALSE
16173022	Paired sera for 26 patients associated w SARS	Table 1	24	51		Taiwan	SARS-CoV-1	ELISA	IgG	OD	0.912		0.15	50	Days	FALSE
16173022	Paired sera for 26 patients associated w SARS	Table 1	25	24		Taiwan	SARS-CoV-1	NT	Neutralizing	Titre	<8		8	3	Days	FALSE
16173022	Paired sera for 26 patients associated w SARS	Table 1	25	24		Taiwan	SARS-CoV-1	ELISA	IgG	OD	0.005		0.15	3	Days	FALSE
16173022	Paired sera for 26 patients associated w SARS	Table 1	25	24		Taiwan	SARS-CoV-1	NT	Neutralizing	Titre	256		8	20	Days	FALSE
16173022	Paired sera for 26 patients associated w SARS	Table 1	25	24		Taiwan	SARS-CoV-1	ELISA	IgG	OD	0.337		0.15	20	Days	FALSE
16173022	Paired sera for 26 patients associated w SARS	Table 1	26	12		Taiwan	SARS-CoV-1	NT	Neutralizing	Titre	<8		8	5	Days	FALSE
16173022	Paired sera for 26 patients associated w SARS	Table 1	26	12		Taiwan	SARS-CoV-1	ELISA	IgG	OD	0.008		0.15	5	Days	FALSE
16173022	Paired sera for 26 patients associated w SARS	Table 1	26	12		Taiwan	SARS-CoV-1	NT	Neutralizing	Titre	128		8	27	Days	FALSE
16173022	Paired sera for 26 patients associated w SARS	Table 1	26	12		Taiwan	SARS-CoV-1	ELISA	IgG	OD	0.923		0.15	27	Days	FALSE
15031782	Cumulate number of cases	Figure 1B				China	SARS-CoV-1	ELISA	IgG	Cumulative proportion				3	Days	TRUE	0	36
15031782	Cumulate number of cases	Figure 1B				China	SARS-CoV-1	ELISA	IgG	Cumulative proportion				6	Days	TRUE	1	36
15031782	Cumulate number of cases	Figure 1B				China	SARS-CoV-1	ELISA	IgG	Cumulative proportion				9	Days	TRUE	5	36
15031782	Cumulate number of cases	Figure 1B				China	SARS-CoV-1	ELISA	IgG	Cumulative proportion				12	Days	TRUE	7	36
15031782	Cumulate number of cases	Figure 1B				China	SARS-CoV-1	ELISA	IgG	Cumulative proportion				15	Days	TRUE	14	36
15031782	Cumulate number of cases	Figure 1B				China	SARS-CoV-1	ELISA	IgG	Cumulative proportion				18	Days	TRUE	17	36
15031782	Cumulate number of cases	Figure 1B				China	SARS-CoV-1	ELISA	IgG	Cumulative proportion				21	Days	TRUE	27	36
15031782	Cumulate number of cases	Figure 1B				China	SARS-CoV-1	ELISA	IgG	Cumulative proportion				24	Days	TRUE	27	36
15031782	Cumulate number of cases	Figure 1B				China	SARS-CoV-1	ELISA	IgG	Cumulative proportion				27	Days	TRUE	27	36
15031782	Cumulate number of cases	Figure 1B				China	SARS-CoV-1	ELISA	IgG	Cumulative proportion				30	Days	TRUE	27	36
15031782	Cumulate number of cases	Figure 1B				China	SARS-CoV-1	ELISA	IgG	Cumulative proportion				37	Days	TRUE	28	36
15031782	Cumulate number of cases	Figure 1B				China	SARS-CoV-1	ELISA	IgG	Cumulative proportion				44	Days	TRUE	29	36
15031782	Cumulate number of cases	Figure 1B				China	SARS-CoV-1	ELISA	IgG	Cumulative proportion				51	Days	TRUE	30	36
15031782	Cumulate number of cases	Figure 1B				China	SARS-CoV-1	ELISA	IgG	Cumulative proportion				60	Days	TRUE	30	36
15031782	Cumulate number of cases	Figure 1B				China	SARS-CoV-1	ELISA	IgM	Cumulative proportion				3	Days	TRUE	1	36
15031782	Cumulate number of cases	Figure 1B				China	SARS-CoV-1	ELISA	IgM	Cumulative proportion				6	Days	TRUE	3	36
15031782	Cumulate number of cases	Figure 1B				China	SARS-CoV-1	ELISA	IgM	Cumulative proportion				9	Days	TRUE	5	36
15031782	Cumulate number of cases	Figure 1B				China	SARS-CoV-1	ELISA	IgM	Cumulative proportion				12	Days	TRUE	5	36
15031782	Cumulate number of cases	Figure 1B				China	SARS-CoV-1	ELISA	IgM	Cumulative proportion				15	Days	TRUE	7	36
15031782	Cumulate number of cases	Figure 1B				China	SARS-CoV-1	ELISA	IgM	Cumulative proportion				18	Days	TRUE	16	36
15031782	Cumulate number of cases	Figure 1B				China	SARS-CoV-1	ELISA	IgM	Cumulative proportion				21	Days	TRUE	21	36
15031782	Cumulate number of cases	Figure 1B				China	SARS-CoV-1	ELISA	IgM	Cumulative proportion				24	Days	TRUE	21	36
15031782	Cumulate number of cases	Figure 1B				China	SARS-CoV-1	ELISA	IgM	Cumulative proportion				27	Days	TRUE	21	36
15031782	Cumulate number of cases	Figure 1B				China	SARS-CoV-1	ELISA	IgM	Cumulative proportion				30	Days	TRUE	21	36
15031782	Cumulate number of cases	Figure 1B				China	SARS-CoV-1	ELISA	IgM	Cumulative proportion				37	Days	TRUE	19	36
15031782	Cumulate number of cases	Figure 1B				China	SARS-CoV-1	ELISA	IgM	Cumulative proportion				44	Days	TRUE	18	36
15031782	Cumulate number of cases	Figure 1B				China	SARS-CoV-1	ELISA	IgM	Cumulative proportion				51	Days	TRUE	16	36
15031782	Cumulate number of cases	Figure 1B				China	SARS-CoV-1	ELISA	IgM	Cumulative proportion				60	Days	TRUE	16	36
19396666	Cumulative numbers with seroconversion	Figure 1				China	SARS-CoV-1	ELISA	IgG	Cumulative proportion				1	Weeks	TRUE	0	67
19396666	Cumulative numbers with seroconversion	Figure 1				China	SARS-CoV-1	ELISA	IgG	Cumulative proportion				2	Weeks	TRUE	15	67
19396666	Cumulative numbers with seroconversion	Figure 1				China	SARS-CoV-1	ELISA	IgG	Cumulative proportion				3	Weeks	TRUE	31	67
19396666	Cumulative numbers with seroconversion	Figure 1				China	SARS-CoV-1	ELISA	IgG	Cumulative proportion				4	Weeks	TRUE	44	67
19396666	Cumulative numbers with seroconversion	Figure 1				China	SARS-CoV-1	ELISA	IgG	Cumulative proportion				5	Weeks	TRUE	52	67
19396666	Cumulative numbers with seroconversion	Figure 1				China	SARS-CoV-1	ELISA	IgG	Cumulative proportion				6	Weeks	TRUE	66	67
19396666	Cumulative numbers with seroconversion	Figure 1				China	SARS-CoV-1	ELISA	IgM	Cumulative proportion				1	Weeks	TRUE	5	67
19396666	Cumulative numbers with seroconversion	Figure 1				China	SARS-CoV-1	ELISA	IgM	Cumulative proportion				2	Weeks	TRUE	27	67
19396666	Cumulative numbers with seroconversion	Figure 1				China	SARS-CoV-1	ELISA	IgM	Cumulative proportion				3	Weeks	TRUE	38	67
19396666	Cumulative numbers with seroconversion	Figure 1				China	SARS-CoV-1	ELISA	IgM	Cumulative proportion				4	Weeks	TRUE	59	67
19396666	Cumulative numbers with seroconversion	Figure 1				China	SARS-CoV-1	ELISA	IgM	Cumulative proportion				5	Weeks	TRUE	52	67
19396666	Cumulative numbers with seroconversion	Figure 1				China	SARS-CoV-1	ELISA	IgM	Cumulative proportion				6	Weeks	TRUE	38	67
15606632	Cumulative number of patients seroconverted	Figure 1 (a)					SARS-CoV-1	IFA	IgG	Cumulative proportion				0	days	TRUE	0	30
15606632	Cumulative number of patients seroconverted	Figure 1 (a)					SARS-CoV-1	IFA	IgG	Cumulative proportion				1	days	TRUE	0	30
15606632	Cumulative number of patients seroconverted	Figure 1 (a)					SARS-CoV-1	IFA	IgG	Cumulative proportion				2	days	TRUE	0	30
15606632	Cumulative number of patients seroconverted	Figure 1 (a)					SARS-CoV-1	IFA	IgG	Cumulative proportion				3	days	TRUE	0	30
15606632	Cumulative number of patients seroconverted	Figure 1 (a)					SARS-CoV-1	IFA	IgG	Cumulative proportion				4	days	TRUE	2	30
15606632	Cumulative number of patients seroconverted	Figure 1 (a)					SARS-CoV-1	IFA	IgG	Cumulative proportion				5	days	TRUE	3	30
15606632	Cumulative number of patients seroconverted	Figure 1 (a)					SARS-CoV-1	IFA	IgG	Cumulative proportion				6	days	TRUE	3	30
15606632	Cumulative number of patients seroconverted	Figure 1 (a)					SARS-CoV-1	IFA	IgG	Cumulative proportion				7	days	TRUE	5	30
15606632	Cumulative number of patients seroconverted	Figure 1 (a)					SARS-CoV-1	IFA	IgG	Cumulative proportion				8	days	TRUE	9	30
15606632	Cumulative number of patients seroconverted	Figure 1 (a)					SARS-CoV-1	IFA	IgG	Cumulative proportion				9	days	TRUE	13	30
15606632	Cumulative number of patients seroconverted	Figure 1 (a)					SARS-CoV-1	IFA	IgG	Cumulative proportion				10	days	TRUE	20	30
15606632	Cumulative number of patients seroconverted	Figure 1 (a)					SARS-CoV-1	IFA	IgG	Cumulative proportion				11	days	TRUE	22	30
15606632	Cumulative number of patients seroconverted	Figure 1 (a)					SARS-CoV-1	IFA	IgG	Cumulative proportion				12	days	TRUE	25	30
15606632	Cumulative number of patients seroconverted	Figure 1 (a)					SARS-CoV-1	IFA	IgG	Cumulative proportion				13	days	TRUE	27	30
15606632	Cumulative number of patients seroconverted	Figure 1 (a)					SARS-CoV-1	IFA	IgG	Cumulative proportion				14	days	TRUE	29	30
15606632	Cumulative number of patients seroconverted	Figure 1 (a)					SARS-CoV-1	IFA	IgG	Cumulative proportion				15	days	TRUE	29	30
15606632	Cumulative number of patients seroconverted	Figure 1 (a)					SARS-CoV-1	IFA	IgG	Cumulative proportion				16	days	TRUE	29	30
15606632	Cumulative number of patients seroconverted	Figure 1 (a)					SARS-CoV-1	IFA	IgG	Cumulative proportion				17	days	TRUE	29	30
15606632	Cumulative number of patients seroconverted	Figure 1 (a)					SARS-CoV-1	IFA	IgG	Cumulative proportion				18	days	TRUE	29	30
15606632	Cumulative number of patients seroconverted	Figure 1 (a)					SARS-CoV-1	IFA	IgG	Cumulative proportion				19	days	TRUE	30	30
15606632	Cumulative number of patients seroconverted	Figure 1 (a)					SARS-CoV-1	IFA	IgG	Cumulative proportion				20	days	TRUE	30	30
15606632	Cumulative number of patients seroconverted	Figure 1 (a)					SARS-CoV-1	IFA	IgG	Cumulative proportion				21	days	TRUE	30	30
15606632	Cumulative number of patients seroconverted	Figure 1 (a)					SARS-CoV-1	IFA	IgA	Cumulative proportion				0	days	TRUE	0	30
15606632	Cumulative number of patients seroconverted	Figure 1 (a)					SARS-CoV-1	IFA	IgA	Cumulative proportion				1	days	TRUE	0	30
15606632	Cumulative number of patients seroconverted	Figure 1 (a)					SARS-CoV-1	IFA	IgA	Cumulative proportion				2	days	TRUE	0	30
15606632	Cumulative number of patients seroconverted	Figure 1 (a)					SARS-CoV-1	IFA	IgA	Cumulative proportion				3	days	TRUE	0	30
15606632	Cumulative number of patients seroconverted	Figure 1 (a)					SARS-CoV-1	IFA	IgA	Cumulative proportion				4	days	TRUE	1	30
15606632	Cumulative number of patients seroconverted	Figure 1 (a)					SARS-CoV-1	IFA	IgA	Cumulative proportion				5	days	TRUE	0	30
15606632	Cumulative number of patients seroconverted	Figure 1 (a)					SARS-CoV-1	IFA	IgA	Cumulative proportion				6	days	TRUE	2	30
15606632	Cumulative number of patients seroconverted	Figure 1 (a)					SARS-CoV-1	IFA	IgA	Cumulative proportion				7	days	TRUE	3	30
15606632	Cumulative number of patients seroconverted	Figure 1 (a)					SARS-CoV-1	IFA	IgA	Cumulative proportion				8	days	TRUE	5	30
15606632	Cumulative number of patients seroconverted	Figure 1 (a)					SARS-CoV-1	IFA	IgA	Cumulative proportion				9	days	TRUE	7	30
15606632	Cumulative number of patients seroconverted	Figure 1 (a)					SARS-CoV-1	IFA	IgA	Cumulative proportion				10	days	TRUE	11	30
15606632	Cumulative number of patients seroconverted	Figure 1 (a)					SARS-CoV-1	IFA	IgA	Cumulative proportion				11	days	TRUE	15	30
15606632	Cumulative number of patients seroconverted	Figure 1 (a)					SARS-CoV-1	IFA	IgA	Cumulative proportion				12	days	TRUE	20	30
15606632	Cumulative number of patients seroconverted	Figure 1 (a)					SARS-CoV-1	IFA	IgA	Cumulative proportion				13	days	TRUE	23	30
15606632	Cumulative number of patients seroconverted	Figure 1 (a)					SARS-CoV-1	IFA	IgA	Cumulative proportion				14	days	TRUE	26	30
15606632	Cumulative number of patients seroconverted	Figure 1 (a)					SARS-CoV-1	IFA	IgA	Cumulative proportion				15	days	TRUE	28	30
15606632	Cumulative number of patients seroconverted	Figure 1 (a)					SARS-CoV-1	IFA	IgA	Cumulative proportion				16	days	TRUE	30	30
15606632	Cumulative number of patients seroconverted	Figure 1 (a)					SARS-CoV-1	IFA	IgA	Cumulative proportion				17	days	TRUE	30	30
15606632	Cumulative number of patients seroconverted	Figure 1 (a)					SARS-CoV-1	IFA	IgA	Cumulative proportion				18	days	TRUE	30	30
15606632	Cumulative number of patients seroconverted	Figure 1 (a)					SARS-CoV-1	IFA	IgA	Cumulative proportion				19	days	TRUE	30	30
15606632	Cumulative number of patients seroconverted	Figure 1 (a)					SARS-CoV-1	IFA	IgA	Cumulative proportion				20	days	TRUE	30	30
15606632	Cumulative number of patients seroconverted	Figure 1 (a)					SARS-CoV-1	IFA	IgA	Cumulative proportion				21	days	TRUE	30	30
15606632	Cumulative number of patients seroconverted	Figure 1 (a)					SARS-CoV-1	IFA	IgM	Cumulative proportion				0	days	TRUE	0	30
15606632	Cumulative number of patients seroconverted	Figure 1 (a)					SARS-CoV-1	IFA	IgM	Cumulative proportion				1	days	TRUE	0	30
15606632	Cumulative number of patients seroconverted	Figure 1 (a)					SARS-CoV-1	IFA	IgM	Cumulative proportion				2	days	TRUE	0	30
15606632	Cumulative number of patients seroconverted	Figure 1 (a)					SARS-CoV-1	IFA	IgM	Cumulative proportion				3	days	TRUE	0	30
15606632	Cumulative number of patients seroconverted	Figure 1 (a)					SARS-CoV-1	IFA	IgM	Cumulative proportion				4	days	TRUE	1	30
15606632	Cumulative number of patients seroconverted	Figure 1 (a)					SARS-CoV-1	IFA	IgM	Cumulative proportion				5	days	TRUE	0	30
15606632	Cumulative number of patients seroconverted	Figure 1 (a)					SARS-CoV-1	IFA	IgM	Cumulative proportion				6	days	TRUE	1	30
15606632	Cumulative number of patients seroconverted	Figure 1 (a)					SARS-CoV-1	IFA	IgM	Cumulative proportion				7	days	TRUE	2	30
15606632	Cumulative number of patients seroconverted	Figure 1 (a)					SARS-CoV-1	IFA	IgM	Cumulative proportion				8	days	TRUE	5	30
15606632	Cumulative number of patients seroconverted	Figure 1 (a)					SARS-CoV-1	IFA	IgM	Cumulative proportion				9	days	TRUE	7	30
15606632	Cumulative number of patients seroconverted	Figure 1 (a)					SARS-CoV-1	IFA	IgM	Cumulative proportion				10	days	TRUE	10	30
15606632	Cumulative number of patients seroconverted	Figure 1 (a)					SARS-CoV-1	IFA	IgM	Cumulative proportion				11	days	TRUE	15	30
15606632	Cumulative number of patients seroconverted	Figure 1 (a)					SARS-CoV-1	IFA	IgM	Cumulative proportion				12	days	TRUE	20	30
15606632	Cumulative number of patients seroconverted	Figure 1 (a)					SARS-CoV-1	IFA	IgM	Cumulative proportion				13	days	TRUE	25	30
15606632	Cumulative number of patients seroconverted	Figure 1 (a)					SARS-CoV-1	IFA	IgM	Cumulative proportion				14	days	TRUE	26	30
15606632	Cumulative number of patients seroconverted	Figure 1 (a)					SARS-CoV-1	IFA	IgM	Cumulative proportion				15	days	TRUE	28	30
15606632	Cumulative number of patients seroconverted	Figure 1 (a)					SARS-CoV-1	IFA	IgM	Cumulative proportion				16	days	TRUE	28	30
15606632	Cumulative number of patients seroconverted	Figure 1 (a)					SARS-CoV-1	IFA	IgM	Cumulative proportion				17	days	TRUE	29	30
15606632	Cumulative number of patients seroconverted	Figure 1 (a)					SARS-CoV-1	IFA	IgM	Cumulative proportion				18	days	TRUE	29	30
15606632	Cumulative number of patients seroconverted	Figure 1 (a)					SARS-CoV-1	IFA	IgM	Cumulative proportion				19	days	TRUE	30	30
15606632	Cumulative number of patients seroconverted	Figure 1 (a)					SARS-CoV-1	IFA	IgM	Cumulative proportion				20	days	TRUE	30	30
15606632	Cumulative number of patients seroconverted	Figure 1 (a)					SARS-CoV-1	IFA	IgM	Cumulative proportion				21	days	TRUE	30	30
15606632	Cumulative number of patients seroconverted	Figure 1 (b)					SARS-CoV-1	ELISA	IgG	Cumulative proportion				0	days	TRUE	0	30
15606632	Cumulative number of patients seroconverted	Figure 1 (b)					SARS-CoV-1	ELISA	IgG	Cumulative proportion				1	days	TRUE	0	30
15606632	Cumulative number of patients seroconverted	Figure 1 (b)					SARS-CoV-1	ELISA	IgG	Cumulative proportion				2	days	TRUE	0	30
15606632	Cumulative number of patients seroconverted	Figure 1 (b)					SARS-CoV-1	ELISA	IgG	Cumulative proportion				3	days	TRUE	0	30
15606632	Cumulative number of patients seroconverted	Figure 1 (b)					SARS-CoV-1	ELISA	IgG	Cumulative proportion				4	days	TRUE	2	30
15606632	Cumulative number of patients seroconverted	Figure 1 (b)					SARS-CoV-1	ELISA	IgG	Cumulative proportion				5	days	TRUE	2	30
15606632	Cumulative number of patients seroconverted	Figure 1 (b)					SARS-CoV-1	ELISA	IgG	Cumulative proportion				6	days	TRUE	2	30
15606632	Cumulative number of patients seroconverted	Figure 1 (b)					SARS-CoV-1	ELISA	IgG	Cumulative proportion				7	days	TRUE	2	30
15606632	Cumulative number of patients seroconverted	Figure 1 (b)					SARS-CoV-1	ELISA	IgG	Cumulative proportion				8	days	TRUE	6	30
15606632	Cumulative number of patients seroconverted	Figure 1 (b)					SARS-CoV-1	ELISA	IgG	Cumulative proportion				9	days	TRUE	11	30
15606632	Cumulative number of patients seroconverted	Figure 1 (b)					SARS-CoV-1	ELISA	IgG	Cumulative proportion				10	days	TRUE	12	30
15606632	Cumulative number of patients seroconverted	Figure 1 (b)					SARS-CoV-1	ELISA	IgG	Cumulative proportion				11	days	TRUE	15	30
15606632	Cumulative number of patients seroconverted	Figure 1 (b)					SARS-CoV-1	ELISA	IgG	Cumulative proportion				12	days	TRUE	16	30
15606632	Cumulative number of patients seroconverted	Figure 1 (b)					SARS-CoV-1	ELISA	IgG	Cumulative proportion				13	days	TRUE	22	30
15606632	Cumulative number of patients seroconverted	Figure 1 (b)					SARS-CoV-1	ELISA	IgG	Cumulative proportion				14	days	TRUE	25	30
15606632	Cumulative number of patients seroconverted	Figure 1 (b)					SARS-CoV-1	ELISA	IgG	Cumulative proportion				15	days	TRUE	25	30
15606632	Cumulative number of patients seroconverted	Figure 1 (b)					SARS-CoV-1	ELISA	IgG	Cumulative proportion				16	days	TRUE	27	30
15606632	Cumulative number of patients seroconverted	Figure 1 (b)					SARS-CoV-1	ELISA	IgG	Cumulative proportion				17	days	TRUE	27	30
15606632	Cumulative number of patients seroconverted	Figure 1 (b)					SARS-CoV-1	ELISA	IgG	Cumulative proportion				18	days	TRUE	30	30
15606632	Cumulative number of patients seroconverted	Figure 1 (b)					SARS-CoV-1	ELISA	IgG	Cumulative proportion				19	days	TRUE	30	30
15606632	Cumulative number of patients seroconverted	Figure 1 (b)					SARS-CoV-1	ELISA	IgG	Cumulative proportion				20	days	TRUE	30	30
15606632	Cumulative number of patients seroconverted	Figure 1 (b)					SARS-CoV-1	ELISA	IgG	Cumulative proportion				21	days	TRUE	30	30
16275947		Fig.1A	Patient 16			China (HK)	SARS-CoV-1	IFA	IgGAM	Titre	1			5	Days	FALSE
16275947		Fig.1A	Patient 16			China (HK)	SARS-CoV-1	IFA	IgGAM	Titre	1			9	Days	FALSE
16275947		Fig.1A	Patient 16			China (HK)	SARS-CoV-1	IFA	IgGAM	Titre	1			13	Days	FALSE
16275947		Fig.1A	Patient 16			China (HK)	SARS-CoV-1	IFA	IgGAM	Titre	179.7855821			16	Days	FALSE
16275947		Fig.1A	Patient 16			China (HK)	SARS-CoV-1	IFA	IgGAM	Titre	693.8943033			19	Days	FALSE
16275947		Fig.1A	Patient 16			China (HK)	SARS-CoV-1	IFA	IgGAM	Titre	709.2560403			22	Days	FALSE
16275947		Fig.1A	Patient 16			China (HK)	SARS-CoV-1	IFA	IgGAM	Titre	725.1342654			23	Days	FALSE
16275947		Fig.1A	Patient 16			China (HK)	SARS-CoV-1	IFA	IgGAM	Titre	741.3679588			28	Days	FALSE
16275947		Fig.1A	Patient 16			China (HK)	HCoV-OC43	IFA	IgG	Titre	41.70032847			5	Days	FALSE
16275947		Fig.1A	Patient 16			China (HK)	HCoV-OC43	IFA	IgG	Titre	81.02163714			9	Days	FALSE
16275947		Fig.1A	Patient 16			China (HK)	HCoV-OC43	IFA	IgG	Titre	42.65463084			13	Days	FALSE
16275947		Fig.1A	Patient 16			China (HK)	HCoV-OC43	IFA	IgG	Titre	42.6338802			16	Days	FALSE
16275947		Fig.1A	Patient 16			China (HK)	HCoV-OC43	IFA	IgG	Titre	90.50611799			19	Days	FALSE
16275947		Fig.1A	Patient 16			China (HK)	HCoV-OC43	IFA	IgG	Titre	88.50277522			22	Days	FALSE
16275947		Fig.1A	Patient 16			China (HK)	HCoV-OC43	IFA	IgG	Titre	192.0858399			23	Days	FALSE
16275947		Fig.1A	Patient 16			China (HK)	HCoV-OC43	IFA	IgG	Titre	373.2131085			28	Days	FALSE
16275947		Fig.1A	Patient 16			China (HK)	HCoV-229E	IFA	IgG	Titre	19.21325799			5	Days	FALSE
16275947		Fig.1A	Patient 16			China (HK)	HCoV-229E	IFA	IgG	Titre	20.08803457			9	Days	FALSE
16275947		Fig.1A	Patient 16			China (HK)	HCoV-229E	IFA	IgG	Titre	40.79714338			13	Days	FALSE
16275947		Fig.1A	Patient 16			China (HK)	HCoV-229E	IFA	IgG	Titre	41.70032847			16	Days	FALSE
16275947		Fig.1A	Patient 16			China (HK)	HCoV-229E	IFA	IgG	Titre	84.68993189			19	Days	FALSE
16275947		Fig.1A	Patient 16			China (HK)	HCoV-229E	IFA	IgG	Titre	84.68993189			22	Days	FALSE
16275947		Fig.1A	Patient 16			China (HK)	HCoV-229E	IFA	IgG	Titre	88.50277522			23	Days	FALSE
16275947		Fig.1A	Patient 16			China (HK)	HCoV-229E	IFA	IgG	Titre	88.50277522			28	Days	FALSE
16275947		Fig.1A	Patient 16			China (HK)	SARS-CoV-1	IFA	IgG	Titre	1			5	Days	FALSE
16275947		Fig.1A	Patient 16			China (HK)	SARS-CoV-1	IFA	IgG	Titre	1			9	Days	FALSE
16275947		Fig.1A	Patient 16			China (HK)	SARS-CoV-1	IFA	IgG	Titre	1			13	Days	FALSE
16275947		Fig.1A	Patient 16			China (HK)	SARS-CoV-1	IFA	IgG	Titre	1			16	Days	FALSE
16275947		Fig.1A	Patient 16			China (HK)	SARS-CoV-1	IFA	IgG	Titre	11.04628894			19	Days	FALSE
16275947		Fig.1A	Patient 16			China (HK)	SARS-CoV-1	IFA	IgG	Titre	11.29358393			22	Days	FALSE
16275947		Fig.1A	Patient 16			China (HK)	SARS-CoV-1	IFA	IgG	Titre	44.55330913			23	Days	FALSE
16275947		Fig.1A	Patient 16			China (HK)	SARS-CoV-1	IFA	IgG	Titre	757.9650785			28	Days	FALSE
16275947		Fig.1A	Patient 16			China (HK)	SARS-CoV-1	NT	Neutralizing	Titre	1.011008625			5	Days	FALSE
16275947		Fig.1A	Patient 16			China (HK)	SARS-CoV-1	NT	Neutralizing	Titre	1.033642232			9	Days	FALSE
16275947		Fig.1A	Patient 16			China (HK)	SARS-CoV-1	NT	Neutralizing	Titre	1.057039687			13	Days	FALSE
16275947		Fig.1A	Patient 16			China (HK)	SARS-CoV-1	NT	Neutralizing	Titre	1.080440896			16	Days	FALSE
16275947		Fig.1A	Patient 16			China (HK)	SARS-CoV-1	NT	Neutralizing	Titre	21.94820387			19	Days	FALSE
16275947		Fig.1A	Patient 16			China (HK)	SARS-CoV-1	NT	Neutralizing	Titre	43.5883315			22	Days	FALSE
16275947		Fig.1A	Patient 16			China (HK)	SARS-CoV-1	NT	Neutralizing	Titre	88.50277522			23	Days	FALSE
16275947		Fig.1A	Patient 16			China (HK)	SARS-CoV-1	NT	Neutralizing	Titre	196.3860954			28	Days	FALSE
16275947		Fig.1B	Patient 10			China (HK)	HCoV-NL63	IFA	IgG	Titre	389.4719549			15	Days	FALSE
16275947		Fig.1B	Patient 10			China (HK)	HCoV-NL63	IFA	IgG	Titre	389.4719549			16	Days	FALSE
16275947		Fig.1B	Patient 10			China (HK)	HCoV-NL63	IFA	IgG	Titre	2993.577295			19	Days	FALSE
16275947		Fig.1B	Patient 10			China (HK)	HCoV-NL63	IFA	IgG	Titre	2993.577295			22	Days	FALSE
16275947		Fig.1B	Patient 10			China (HK)	HCoV-NL63	IFA	IgG	Titre	1483.981789			29	Days	FALSE
16275947		Fig.1B	Patient 10			China (HK)	HCoV-NL63	IFA	IgG	Titre	1483.981789			37	Days	FALSE
16275947		Fig.1B	Patient 10			China (HK)	HCoV-NL63	IFA	IgG	Titre	1483.981789			87	Days	FALSE
16275947		Fig.1B	Patient 10			China (HK)	HCoV-229E	IFA	IgG	Titre	305.9949687			15	Days	FALSE
16275947		Fig.1B	Patient 10			China (HK)	HCoV-229E	IFA	IgG	Titre	630.9573445			16	Days	FALSE
16275947		Fig.1B	Patient 10			China (HK)	HCoV-229E	IFA	IgG	Titre	1191.764587			19	Days	FALSE
16275947		Fig.1B	Patient 10			China (HK)	HCoV-229E	IFA	IgG	Titre	1191.764587			22	Days	FALSE
16275947		Fig.1B	Patient 10			China (HK)	HCoV-229E	IFA	IgG	Titre	590.7837912			29	Days	FALSE
16275947		Fig.1B	Patient 10			China (HK)	HCoV-229E	IFA	IgG	Titre	603.8824119			37	Days	FALSE
16275947		Fig.1B	Patient 10			China (HK)	HCoV-OC43	IFA	IgG	Titre	38.1024043			15	Days	FALSE
16275947		Fig.1B	Patient 10			China (HK)	HCoV-OC43	IFA	IgG	Titre	82.0891416			16	Days	FALSE
16275947		Fig.1B	Patient 10			China (HK)	HCoV-OC43	IFA	IgG	Titre	151.6884037			19	Days	FALSE
16275947		Fig.1B	Patient 10			China (HK)	HCoV-OC43	IFA	IgG	Titre	319.7141846			22	Days	FALSE
16275947		Fig.1B	Patient 10			China (HK)	HCoV-OC43	IFA	IgG	Titre	151.6884037			29	Days	FALSE
16275947		Fig.1B	Patient 10			China (HK)	HCoV-OC43	IFA	IgG	Titre	151.6884037			37	Days	FALSE
16275947		Fig.1B	Patient 10			China (HK)	SARS-CoV-1	IFA	IgGAM	Titre	1			4	Days	FALSE
16275947		Fig.1B	Patient 10			China (HK)	SARS-CoV-1	IFA	IgGAM	Titre	1			15	Days	FALSE
16275947		Fig.1B	Patient 10			China (HK)	SARS-CoV-1	IFA	IgGAM	Titre	39.81071706			16	Days	FALSE
16275947		Fig.1B	Patient 10			China (HK)	SARS-CoV-1	IFA	IgGAM	Titre	148.3981789			19	Days	FALSE
16275947		Fig.1B	Patient 10			China (HK)	SARS-CoV-1	IFA	IgGAM	Titre	148.3981789			22	Days	FALSE
16275947		Fig.1B	Patient 10			China (HK)	SARS-CoV-1	IFA	IgGAM	Titre	148.3981789			29	Days	FALSE
16275947		Fig.1B	Patient 10			China (HK)	SARS-CoV-1	IFA	IgGAM	Titre	590.7837912			37	Days	FALSE
16275947		Fig.1B	Patient 10			China (HK)	SARS-CoV-1	IFA	IgGAM	Titre	590.7837912			87	Days	FALSE
16275947		Fig.1B	Patient 10			China (HK)	SARS-CoV-1	IFA	IgG	Titre	1			4	Days	FALSE
16275947		Fig.1B	Patient 10			China (HK)	SARS-CoV-1	IFA	IgG	Titre	1			15	Days	FALSE
16275947		Fig.1B	Patient 10			China (HK)	SARS-CoV-1	IFA	IgG	Titre	39.81071706			16	Days	FALSE
16275947		Fig.1B	Patient 10			China (HK)	SARS-CoV-1	IFA	IgG	Titre	39.81071706			19	Days	FALSE
16275947		Fig.1B	Patient 10			China (HK)	SARS-CoV-1	IFA	IgG	Titre	38.94719549			22	Days	FALSE
16275947		Fig.1B	Patient 10			China (HK)	SARS-CoV-1	IFA	IgG	Titre	151.6884037			29	Days	FALSE
16275947		Fig.1B	Patient 10			China (HK)	SARS-CoV-1	IFA	IgG	Titre	151.6884037			37	Days	FALSE
16275947		Fig.1B	Patient 10			China (HK)	SARS-CoV-1	IFA	IgG	Titre	148.3981789			87	Days	FALSE
16275947		Fig.1B	Patient 10			China (HK)	SARS-CoV-1	NT	Neutralizing	Titre	1			4	Days	FALSE
16275947		Fig.1B	Patient 10			China (HK)	SARS-CoV-1	NT	Neutralizing	Titre	1			15	Days	FALSE
16275947		Fig.1B	Patient 10			China (HK)	SARS-CoV-1	NT	Neutralizing	Titre	1			16	Days	FALSE
16275947		Fig.1B	Patient 10			China (HK)	SARS-CoV-1	NT	Neutralizing	Titre	20.6198601			19	Days	FALSE
16275947		Fig.1B	Patient 10			China (HK)	SARS-CoV-1	NT	Neutralizing	Titre	82.0891416			22	Days	FALSE
16275947		Fig.1B	Patient 10			China (HK)	SARS-CoV-1	NT	Neutralizing	Titre	80.30857221			29	Days	FALSE
16275947		Fig.1B	Patient 10			China (HK)	SARS-CoV-1	NT	Neutralizing	Titre	78.56662459			37	Days	FALSE
16275947		Fig.1B	Patient 10			China (HK)	SARS-CoV-1	NT	Neutralizing	Titre	78.56662459			87	Days	FALSE
16275947		Fig.1C	Patient 13			China (HK)	HCoV-OC43	IFA	IgG	Titre	40.2961132			6	Days	FALSE
16275947		Fig.1C	Patient 13			China (HK)	HCoV-OC43	IFA	IgG	Titre	40.2961132			9	Days	FALSE
16275947		Fig.1C	Patient 13			China (HK)	HCoV-OC43	IFA	IgG	Titre	40.2961132			13	Days	FALSE
16275947		Fig.1C	Patient 13			China (HK)	HCoV-OC43	IFA	IgG	Titre	40.2961132			16	Days	FALSE
16275947		Fig.1C	Patient 13			China (HK)	HCoV-OC43	IFA	IgG	Titre	40.2961132			19	Days	FALSE
16275947		Fig.1C	Patient 13			China (HK)	HCoV-OC43	IFA	IgG	Titre	80.88998164			22	Days	FALSE
16275947		Fig.1C	Patient 13			China (HK)	HCoV-OC43	IFA	IgG	Titre	78.47599704			28	Days	FALSE
16275947		Fig.1C	Patient 13			China (HK)	HCoV-229E	IFA	IgG	Titre	40.2961132			6	Days	FALSE
16275947		Fig.1C	Patient 13			China (HK)	HCoV-229E	IFA	IgG	Titre	40.2961132			9	Days	FALSE
16275947		Fig.1C	Patient 13			China (HK)	HCoV-229E	IFA	IgG	Titre	20.0738918			13	Days	FALSE
16275947		Fig.1C	Patient 13			China (HK)	HCoV-229E	IFA	IgG	Titre	20.0738918			16	Days	FALSE
16275947		Fig.1C	Patient 13			China (HK)	HCoV-229E	IFA	IgG	Titre	20.0738918			19	Days	FALSE
16275947		Fig.1C	Patient 13			China (HK)	HCoV-229E	IFA	IgG	Titre	20.0738918			22	Days	FALSE
16275947		Fig.1C	Patient 13			China (HK)	HCoV-229E	IFA	IgG	Titre	37.92690191			28	Days	FALSE
16275947		Fig.1C	Patient 13			China (HK)	SARS-CoV-1	IFA	IgGAM	Titre	1			6	Days	FALSE
16275947		Fig.1C	Patient 13			China (HK)	SARS-CoV-1	IFA	IgGAM	Titre	1			9	Days	FALSE
16275947		Fig.1C	Patient 13			China (HK)	SARS-CoV-1	IFA	IgGAM	Titre	1			13	Days	FALSE
16275947		Fig.1C	Patient 13			China (HK)	SARS-CoV-1	IFA	IgGAM	Titre	10.30760802			16	Days	FALSE
16275947		Fig.1C	Patient 13			China (HK)	SARS-CoV-1	IFA	IgGAM	Titre	167.3725414			19	Days	FALSE
16275947		Fig.1C	Patient 13			China (HK)	SARS-CoV-1	IFA	IgGAM	Titre	674.4462875			22	Days	FALSE
16275947		Fig.1C	Patient 13			China (HK)	SARS-CoV-1	IFA	IgGAM	Titre	674.4462875			28	Days	FALSE
16275947		Fig.1C	Patient 13			China (HK)	SARS-CoV-1	NT	Neutralizing	Titre	1			6	Days	FALSE
16275947		Fig.1C	Patient 13			China (HK)	SARS-CoV-1	NT	Neutralizing	Titre	1			9	Days	FALSE
16275947		Fig.1C	Patient 13			China (HK)	SARS-CoV-1	NT	Neutralizing	Titre	1			13	Days	FALSE
16275947		Fig.1C	Patient 13			China (HK)	SARS-CoV-1	NT	Neutralizing	Titre	1			16	Days	FALSE
16275947		Fig.1C	Patient 13			China (HK)	SARS-CoV-1	NT	Neutralizing	Titre	78.47599704			19	Days	FALSE
16275947		Fig.1C	Patient 13			China (HK)	SARS-CoV-1	NT	Neutralizing	Titre	325.9551857			22	Days	FALSE
16275947		Fig.1C	Patient 13			China (HK)	SARS-CoV-1	NT	Neutralizing	Titre	325.9551857			28	Days	FALSE
16275947		Fig.1C	Patient 13			China (HK)	SARS-CoV-1	IFA	IgG	Titre	1			6	Days	FALSE
16275947		Fig.1C	Patient 13			China (HK)	SARS-CoV-1	IFA	IgG	Titre	1			9	Days	FALSE
16275947		Fig.1C	Patient 13			China (HK)	SARS-CoV-1	IFA	IgG	Titre	1			13	Days	FALSE
16275947		Fig.1C	Patient 13			China (HK)	SARS-CoV-1	IFA	IgG	Titre	1			16	Days	FALSE
16275947		Fig.1C	Patient 13			China (HK)	SARS-CoV-1	IFA	IgG	Titre	20.0738918			19	Days	FALSE
16275947		Fig.1C	Patient 13			China (HK)	SARS-CoV-1	IFA	IgG	Titre	20.0738918			22	Days	FALSE
16275947		Fig.1C	Patient 13			China (HK)	SARS-CoV-1	IFA	IgG	Titre	49.81595049			28	Days	FALSE
17517191	Strain Z2-Y3; reemergent SARS case.	Fig.B	Case A	32	M	China	SARS-CoV-1	NT	Neutralizing	Titre	20			8	Days	FALSE
17517191	Strain Z2-Y3; reemergent SARS case.	Fig.B	Case A	32	M	China	SARS-CoV-1	NT	Neutralizing	Titre	30			10	Days	FALSE
17517191	Strain Z2-Y3; reemergent SARS case.	Fig.B	Case A	32	M	China	SARS-CoV-1	NT	Neutralizing	Titre	160			13	Days	FALSE
17517191	Strain Z2-Y3; reemergent SARS case.	Fig.B	Case A	32	M	China	SARS-CoV-1	NT	Neutralizing	Titre	120			18	Days	FALSE
17517191	Strain Z2-Y3; reemergent SARS case.	Fig.B	Case A	32	M	China	SARS-CoV-1	NT	Neutralizing	Titre	80			21	Days	FALSE
17517191	Strain Z2-Y3; reemergent SARS case.	Fig.B	Case B	20	F	China	SARS-CoV-1	NT	Neutralizing	Titre	80			10	Days	FALSE
17517191	Strain Z2-Y3; reemergent SARS case.	Fig.B	Case B	20	F	China	SARS-CoV-1	NT	Neutralizing	Titre	160			11	Days	FALSE
17517191	Strain Z2-Y3; reemergent SARS case.	Fig.B	Case B	20	F	China	SARS-CoV-1	NT	Neutralizing	Titre	640			13	Days	FALSE
17517191	Strain Z2-Y3; reemergent SARS case.	Fig.B	Case B	20	F	China	SARS-CoV-1	NT	Neutralizing	Titre	240			18	Days	FALSE
17517191	Strain Z2-Y3; reemergent SARS case.	Fig.B	Case C	35	M	China	SARS-CoV-1	NT	Neutralizing	Titre	120			7	Days	FALSE
17517191	Strain Z2-Y3; reemergent SARS case.	Fig.B	Case C	35	M	China	SARS-CoV-1	NT	Neutralizing	Titre	120			8	Days	FALSE
17517191	Strain Z2-Y3; reemergent SARS case.	Fig.B	Case C	35	M	China	SARS-CoV-1	NT	Neutralizing	Titre	640			11	Days	FALSE
17517191	Strain Z2-Y3; reemergent SARS case.	Fig.B	Case C	35	M	China	SARS-CoV-1	NT	Neutralizing	Titre	640			19	Days	FALSE
17517191	Strain Z2-Y3; reemergent SARS case.	Fig.B	Case C	35	M	China	SARS-CoV-1	NT	Neutralizing	Titre	240			22	Days	FALSE
17517191	Strain Z2-Y3; reemergent SARS case.	Fig.B	Case D	40	M	China	SARS-CoV-1	NT	Neutralizing	Titre	80			6	Days	FALSE
17517191	Strain Z2-Y3; reemergent SARS case.	Fig.B	Case D	40	M	China	SARS-CoV-1	NT	Neutralizing	Titre	160			7	Days	FALSE
17517191	Strain Z2-Y3; reemergent SARS case.	Fig.B	Case D	40	M	China	SARS-CoV-1	NT	Neutralizing	Titre	160			8	Days	FALSE
17517191	Strain Z2-Y3; reemergent SARS case.	Fig.B	Case D	40	M	China	SARS-CoV-1	NT	Neutralizing	Titre	160			9	Days	FALSE
17517191	Strain Z2-Y3; reemergent SARS case.	Fig.B	Case D	40	M	China	SARS-CoV-1	NT	Neutralizing	Titre	320			10	Days	FALSE
17517191	Strain Z2-Y3; reemergent SARS case.	Fig.B	Case D	40	M	China	SARS-CoV-1	NT	Neutralizing	Titre	320			11	Days	FALSE
17517191	Strain Z2-Y3; reemergent SARS case.	Fig.B	Case D	40	M	China	SARS-CoV-1	NT	Neutralizing	Titre	480			12	Days	FALSE
17517191	Strain Z2-Y3; reemergent SARS case.	Fig.B	Case D	40	M	China	SARS-CoV-1	NT	Neutralizing	Titre	480			13	Days	FALSE
17517191	Strain Z2-Y3; reemergent SARS case.	Fig.B	Case D	40	M	China	SARS-CoV-1	NT	Neutralizing	Titre	320			14	Days	FALSE
17517191	Strain Z2-Y3; reemergent SARS case.	Fig.B	Case D	40	M	China	SARS-CoV-1	NT	Neutralizing	Titre	160			16	Days	FALSE
17517191	Strain F69; reemergent SARS case.	Fig.C	Case A	32	M	China	SARS-CoV-1	NT	Neutralizing	Titre	10			6	Days	FALSE
17517191	Strain F69; reemergent SARS case.	Fig.C	Case A	32	M	China	SARS-CoV-1	NT	Neutralizing	Titre	10			8	Days	FALSE
17517191	Strain F69; reemergent SARS case.	Fig.C	Case A	32	M	China	SARS-CoV-1	NT	Neutralizing	Titre	20			10	Days	FALSE
17517191	Strain F69; reemergent SARS case.	Fig.C	Case A	32	M	China	SARS-CoV-1	NT	Neutralizing	Titre	160			13	Days	FALSE
17517191	Strain F69; reemergent SARS case.	Fig.C	Case A	32	M	China	SARS-CoV-1	NT	Neutralizing	Titre	160			18	Days	FALSE
17517191	Strain F69; reemergent SARS case.	Fig.C	Case A	32	M	China	SARS-CoV-1	NT	Neutralizing	Titre	80			21	Days	FALSE
17517191	Strain F69; reemergent SARS case.	Fig.C	Case B	20	F	China	SARS-CoV-1	NT	Neutralizing	Titre	120			11	Days	FALSE
17517191	Strain F69; reemergent SARS case.	Fig.C	Case B	20	F	China	SARS-CoV-1	NT	Neutralizing	Titre	320			13	Days	FALSE
17517191	Strain F69; reemergent SARS case.	Fig.C	Case B	20	F	China	SARS-CoV-1	NT	Neutralizing	Titre	80			18	Days	FALSE
17517191	Strain F69; reemergent SARS case.	Fig.C	Case C	35	M	China	SARS-CoV-1	NT	Neutralizing	Titre	10			6	Days	FALSE
17517191	Strain F69; reemergent SARS case.	Fig.C	Case C	35	M	China	SARS-CoV-1	NT	Neutralizing	Titre	10			8	Days	FALSE
17517191	Strain F69; reemergent SARS case.	Fig.C	Case C	35	M	China	SARS-CoV-1	NT	Neutralizing	Titre	20			10	Days	FALSE
17517191	Strain F69; reemergent SARS case.	Fig.C	Case C	35	M	China	SARS-CoV-1	NT	Neutralizing	Titre	160			13	Days	FALSE
17517191	Strain F69; reemergent SARS case.	Fig.C	Case C	35	M	China	SARS-CoV-1	NT	Neutralizing	Titre	160			18	Days	FALSE
17517191	Strain F69; reemergent SARS case.	Fig.C	Case C	35	M	China	SARS-CoV-1	NT	Neutralizing	Titre	80			21	Days	FALSE
17517191	Strain F69; reemergent SARS case.	Fig.C	Case D	40	M	China	SARS-CoV-1	NT	Neutralizing	Titre	40			6	Days	FALSE
17517191	Strain F69; reemergent SARS case.	Fig.C	Case D	40	M	China	SARS-CoV-1	NT	Neutralizing	Titre	80			7	Days	FALSE
17517191	Strain F69; reemergent SARS case.	Fig.C	Case D	40	M	China	SARS-CoV-1	NT	Neutralizing	Titre	80			8	Days	FALSE
17517191	Strain F69; reemergent SARS case.	Fig.C	Case D	40	M	China	SARS-CoV-1	NT	Neutralizing	Titre	160			9	Days	FALSE
17517191	Strain F69; reemergent SARS case.	Fig.C	Case D	40	M	China	SARS-CoV-1	NT	Neutralizing	Titre	240			10	Days	FALSE
17517191	Strain F69; reemergent SARS case.	Fig.C	Case D	40	M	China	SARS-CoV-1	NT	Neutralizing	Titre	320			11	Days	FALSE
17517191	Strain F69; reemergent SARS case.	Fig.C	Case D	40	M	China	SARS-CoV-1	NT	Neutralizing	Titre	320			12	Days	FALSE
17517191	Strain F69; reemergent SARS case.	Fig.C	Case D	40	M	China	SARS-CoV-1	NT	Neutralizing	Titre	480			13	Days	FALSE
17517191	Strain F69; reemergent SARS case.	Fig.C	Case D	40	M	China	SARS-CoV-1	NT	Neutralizing	Titre	240			14	Days	FALSE
17517191	Strain F69; reemergent SARS case.	Fig.C	Case D	40	M	China	SARS-CoV-1	NT	Neutralizing	Titre	160			16	Days	FALSE
18466680		Table 3	Serum 1			China	SARS-CoV-1	ELISA	IgG?	OD (450 nm)	0.423			30	Days	FALSE
18466680		Table 3	Serum 2			China	SARS-CoV-1	ELISA	IgG?	OD (450 nm)	0.361			15	Days	FALSE
18466680		Table 3	Serum 3			China	SARS-CoV-1	ELISA	IgG?	OD (450 nm)	0.487			12	Days	FALSE
18466680		Table 3	Serum 4			China	SARS-CoV-1	ELISA	IgG?	OD (450 nm)	0.039			-10	Days	FALSE
18466680		Table 3	Serum 5			China	SARS-CoV-1	ELISA	IgG?	OD (450 nm)	0.217			10	Days	FALSE
18466680		Table 3	Serum 6			China	SARS-CoV-1	ELISA	IgG?	OD (450 nm)	0.197			-7	Days	FALSE
18466680		Table 3	Serum 7			China	SARS-CoV-1	ELISA	IgG?	OD (450 nm)	0.208			-7	Days	FALSE
18466680		Table 3	Serum 8			China	SARS-CoV-1	ELISA	IgG?	OD (450 nm)	0.128			7	Days	FALSE
18466680		Table 3	Serum 9			China	SARS-CoV-1	ELISA	IgG?	OD (450 nm)	0.134			7	Days	FALSE
18466680		Table 3	Serum 10			China	SARS-CoV-1	ELISA	IgG?	OD (450 nm)	0.121			3	Days	FALSE
18466680		Table 3	Serum 11			China	SARS-CoV-1	ELISA	IgG?	OD (450 nm)	0.183			3	Days	FALSE
18466680		Table 3	Serum 12			China	SARS-CoV-1	ELISA	IgG?	OD (450 nm)	0.175			2	Days	FALSE
18466680		Table 3	Serum 13			China	SARS-CoV-1	ELISA	IgG?	OD (450 nm)	0.171			2	Days	FALSE
18466680		Table 3	Serum 14			China	SARS-CoV-1	ELISA	IgG?	OD (450 nm)	0.229			2	Days	FALSE
18466680		Table 3	Serum 15			China	SARS-CoV-1	ELISA	IgG?	OD (450 nm)	0.716			2	Days	FALSE
18466680		Table 3	Serum 16			China	SARS-CoV-1	ELISA	IgG?	OD (450 nm)	0.147			2	Days	FALSE
18466680		Table 3	Serum 17			China	SARS-CoV-1	ELISA	IgG?	OD (450 nm)	0.16			2	Days	FALSE
18466680		Table 3	Serum 18			China	SARS-CoV-1	ELISA	IgG?	OD (450 nm)	0.225			2	Days	FALSE
18466680		Table 3	Serum 19			China	SARS-CoV-1	ELISA	IgG?	OD (450 nm)	0.108			2	Days	FALSE
18466680		Table 3	Serum 20			China	SARS-CoV-1	ELISA	IgG?	OD (450 nm)	0.328			1	Days	FALSE
18466680		Table 3	Serum 21			China	SARS-CoV-1	ELISA	IgG?	OD (450 nm)	0.248			1	Days	FALSE
18466680		Table 3	Serum 22			China	SARS-CoV-1	ELISA	IgG?	OD (450 nm)	0.184			1	Days	FALSE
24896817		Table 1	Serum sample 1	43	M	Saudi Arabia	MERS-CoV	IFA		Titre	<10		10	0	Days	FALSE
24896817		Table 1	Serum sample 2	43	M	Saudi Arabia	MERS-CoV	IFA		Titre	1280		10	14	Days	FALSE
27109133		Fig. 1A	Patient 1			China/South Korea	MERS-CoV	ELISA	IgG	OD (450 nm)	0.004		0.42	2	Days	FALSE
27109133		Fig. 1A	Patient 1			China/South Korea	MERS-CoV	ELISA	IgG	OD (450 nm)	0.084		0.42	3	Days	FALSE
27109133		Fig. 1A	Patient 1			China/South Korea	MERS-CoV	ELISA	IgG	OD (450 nm)	0.18		0.42	4	Days	FALSE
27109133		Fig. 1A	Patient 1			China/South Korea	MERS-CoV	ELISA	IgG	OD (450 nm)	0.128		0.42	5	Days	FALSE
27109133		Fig. 1A	Patient 1			China/South Korea	MERS-CoV	ELISA	IgG	OD (450 nm)	0.196		0.42	8	Days	FALSE
27109133		Fig. 1A	Patient 1			China/South Korea	MERS-CoV	ELISA	IgG	OD (450 nm)	0.34		0.42	9	Days	FALSE
27109133		Fig. 1A	Patient 1			China/South Korea	MERS-CoV	ELISA	IgG	OD (450 nm)	0.384		0.42	10	Days	FALSE
27109133		Fig. 1A	Patient 1			China/South Korea	MERS-CoV	ELISA	IgG	OD (450 nm)	0.548		0.42	13	Days	FALSE
27109133		Fig. 1A	Patient 1			China/South Korea	MERS-CoV	ELISA	IgG	OD (450 nm)	0.708		0.42	15	Days	FALSE
27109133		Fig. 1A	Patient 1			China/South Korea	MERS-CoV	ELISA	IgG	OD (450 nm)	0.472		0.42	18	Days	FALSE
27109133		Fig. 1A	Patient 1			China/South Korea	MERS-CoV	ELISA	IgG	OD (450 nm)	0.444		0.42	20	Days	FALSE
27109133		Fig. 1A	Patient 1			China/South Korea	MERS-CoV	ELISA	IgG	OD (450 nm)	0.672		0.42	27	Days	FALSE
27109133		Fig. 1A	Patient 1			China/South Korea	MERS-CoV	ELISA	IgG	OD (450 nm)	0.796		0.42	28	Days	FALSE
27109133		Fig. 1A	Patient 1			China/South Korea	MERS-CoV	ELISA	IgM	OD (450 nm)	0.004		0.32	2	Days	FALSE
27109133		Fig. 1A	Patient 1			China/South Korea	MERS-CoV	ELISA	IgM	OD (450 nm)	0.056		0.32	3	Days	FALSE
27109133		Fig. 1A	Patient 1			China/South Korea	MERS-CoV	ELISA	IgM	OD (450 nm)	0.128		0.32	4	Days	FALSE
27109133		Fig. 1A	Patient 1			China/South Korea	MERS-CoV	ELISA	IgM	OD (450 nm)	0.1		0.32	5	Days	FALSE
27109133		Fig. 1A	Patient 1			China/South Korea	MERS-CoV	ELISA	IgM	OD (450 nm)	0.152		0.32	8	Days	FALSE
27109133		Fig. 1A	Patient 1			China/South Korea	MERS-CoV	ELISA	IgM	OD (450 nm)	0.32		0.32	9	Days	FALSE
27109133		Fig. 1A	Patient 1			China/South Korea	MERS-CoV	ELISA	IgM	OD (450 nm)	0.316		0.32	10	Days	FALSE
27109133		Fig. 1A	Patient 1			China/South Korea	MERS-CoV	ELISA	IgM	OD (450 nm)	0.464		0.32	12	Days	FALSE
27109133		Fig. 1A	Patient 1			China/South Korea	MERS-CoV	ELISA	IgM	OD (450 nm)	0.448		0.32	13	Days	FALSE
27109133		Fig. 1A	Patient 1			China/South Korea	MERS-CoV	ELISA	IgM	OD (450 nm)	0.592		0.32	15	Days	FALSE
27109133		Fig. 1A	Patient 1			China/South Korea	MERS-CoV	ELISA	IgM	OD (450 nm)	0.444		0.32	18	Days	FALSE
27109133		Fig. 1A	Patient 1			China/South Korea	MERS-CoV	ELISA	IgM	OD (450 nm)	0.376		0.32	20	Days	FALSE
27109133		Fig. 1A	Patient 1			China/South Korea	MERS-CoV	ELISA	IgM	OD (450 nm)	0.516		0.32	27	Days	FALSE
27109133		Fig. 1A	Patient 1			China/South Korea	MERS-CoV	ELISA	IgM	OD (450 nm)	0.636		0.32	28	Days	FALSE
27109133		Fig. 1D	Patient 1			China/South Korea	MERS-CoV	NT	Neutralizing	Titre	141.4213562			6.214046823	Days	FALSE
27109133		Fig. 1D	Patient 1			China/South Korea	MERS-CoV	NT	Neutralizing	Titre	3466.444159			9.571906355	Days	FALSE
27109133		Fig. 1D	Patient 1			China/South Korea	MERS-CoV	NT	Neutralizing	Titre	4525.4834			10.56187291	Days	FALSE
27109133		Fig. 1D	Patient 1			China/South Korea	MERS-CoV	NT	Neutralizing	Titre	5310.475832			12.66889632	Days	FALSE
27109133		Fig. 1D	Patient 1			China/South Korea	MERS-CoV	NT	Neutralizing	Titre	5310.475832			13.71237458	Days	FALSE
27109133		Fig. 1D	Patient 1			China/South Korea	MERS-CoV	NT	Neutralizing	Titre	9546.652739			15.78595318	Days	FALSE
27109133		Fig. 1D	Patient 1			China/South Korea	MERS-CoV	NT	Neutralizing	Titre	3200			20.69230769	Days	FALSE
27109133		Fig. 1D	Patient 1			China/South Korea	MERS-CoV	NT	Neutralizing	Titre	3755.073472			27.49498328	Days	FALSE
27109133		Fig. 1D	Patient 1			China/South Korea	MERS-CoV	NT	Neutralizing	Titre	3755.073472			28.7993311	Days	FALSE
28821364		SM Table 3	Patient 4			South Korea	MERS-CoV	ELISA	IgG	OD ratio	0.345		0.4	10	Days	FALSE			Mild - no pneumonia - group 1
28821364		SM Table 3	Patient 4			South Korea	MERS-CoV	ELISA	IgA	OD ratio	0.125		0.2	10	Days	FALSE			Mild - no pneumonia - group 1
28821364	Weakly positive	SM Table 3	Patient 4			South Korea	MERS-CoV	IFA	IgM	Seropositive		Positive		10	Days	FALSE			Mild - no pneumonia - group 1
28821364		SM Table 3	Patient 4			South Korea	MERS-CoV	PRNT	Neutralizing	Seropositive		Negative		10	Days	FALSE			Mild - no pneumonia - group 1
28821364		SM Table 3	Patient 4			South Korea	MERS-CoV	ELISA	IgG	OD ratio	0.337		0.4	17	Days	FALSE			Mild - no pneumonia - group 1
28821364		SM Table 3	Patient 4			South Korea	MERS-CoV	ELISA	IgA	OD ratio	0.1		0.2	17	Days	FALSE			Mild - no pneumonia - group 1
28821364		SM Table 3	Patient 4			South Korea	MERS-CoV	IFA	IgM	Seropositive		Negative		17	Days	FALSE			Mild - no pneumonia - group 1
28821364		SM Table 3	Patient 4			South Korea	MERS-CoV	PRNT	Neutralizing	Seropositive		Negative		17	Days	FALSE			Mild - no pneumonia - group 1
28821364		SM Table 3	Patient 4			South Korea	MERS-CoV	ELISA	IgG	OD ratio	0.262		0.4	24	Days	FALSE			Mild - no pneumonia - group 1
28821364		SM Table 3	Patient 4			South Korea	MERS-CoV	ELISA	IgA	OD ratio	0.094		0.2	24	Days	FALSE			Mild - no pneumonia - group 1
28821364		SM Table 3	Patient 4			South Korea	MERS-CoV	IFA	IgM	Seropositive		Negative		24	Days	FALSE			Mild - no pneumonia - group 1
28821364		SM Table 3	Patient 4			South Korea	MERS-CoV	PRNT	Neutralizing	Seropositive		Negative		24	Days	FALSE			Mild - no pneumonia - group 1
28821364		SM Table 3	Patient 4			South Korea	MERS-CoV	ELISA	IgG	OD ratio	0.283		0.4	28	Days	FALSE			Mild - no pneumonia - group 1
28821364		SM Table 3	Patient 4			South Korea	MERS-CoV	ELISA	IgA	OD ratio	0.098		0.2	28	Days	FALSE			Mild - no pneumonia - group 1
28821364		SM Table 3	Patient 4			South Korea	MERS-CoV	IFA	IgM	Seropositive		Negative		28	Days	FALSE			Mild - no pneumonia - group 1
28821364		SM Table 3	Patient 4			South Korea	MERS-CoV	PRNT	Neutralizing	Seropositive		Negative		28	Days	FALSE			Mild - no pneumonia - group 1
28821364		SM Table 3	Patient 5			South Korea	MERS-CoV	ELISA	IgG	OD ratio	0.316		0.4	10	Days	FALSE			Mild - no pneumonia - group 1
28821364		SM Table 3	Patient 5			South Korea	MERS-CoV	ELISA	IgA	OD ratio	0.085		0.2	10	Days	FALSE			Mild - no pneumonia - group 1
28821364		SM Table 3	Patient 5			South Korea	MERS-CoV	IFA	IgM	Seropositive		Negative		10	Days	FALSE			Mild - no pneumonia - group 1
28821364		SM Table 3	Patient 5			South Korea	MERS-CoV	PRNT	Neutralizing	Seropositive		Negative		10	Days	FALSE			Mild - no pneumonia - group 1
28821364		SM Table 3	Patient 5			South Korea	MERS-CoV	ELISA	IgG	OD ratio	0.582		0.4	17	Days	FALSE			Mild - no pneumonia - group 1
28821364		SM Table 3	Patient 5			South Korea	MERS-CoV	ELISA	IgA	OD ratio	0.093		0.2	17	Days	FALSE			Mild - no pneumonia - group 1
28821364		SM Table 3	Patient 5			South Korea	MERS-CoV	IFA	IgM	Seropositive		Negative		17	Days	FALSE			Mild - no pneumonia - group 1
28821364		SM Table 3	Patient 5			South Korea	MERS-CoV	PRNT	Neutralizing	Seropositive		Negative		17	Days	FALSE			Mild - no pneumonia - group 1
28821364		SM Table 3	Patient 5			South Korea	MERS-CoV	ELISA	IgG	OD ratio	0.372		0.4	160	Days	FALSE			Mild - no pneumonia - group 1
28821364		SM Table 3	Patient 5			South Korea	MERS-CoV	ELISA	IgA	OD ratio	0.065		0.2	160	Days	FALSE			Mild - no pneumonia - group 1
28821364		SM Table 3	Patient 5			South Korea	MERS-CoV	IFA	IgM	Seropositive				160	Days	FALSE			Mild - no pneumonia - group 1
28821364		SM Table 3	Patient 5			South Korea	MERS-CoV	PRNT	Neutralizing	Seropositive		Negative		160	Days	FALSE			Mild - no pneumonia - group 1
28821364		SM Table 3	Patient 6			South Korea	MERS-CoV	ELISA	IgG	OD ratio	0.055		0.4	7	Days	FALSE			Mild - no pneumonia - group 1
28821364		SM Table 3	Patient 6			South Korea	MERS-CoV	ELISA	IgA	OD ratio	0.062		0.2	7	Days	FALSE			Mild - no pneumonia - group 1
28821364		SM Table 3	Patient 6			South Korea	MERS-CoV	IFA	IgM	Seropositive		Negative		7	Days	FALSE			Mild - no pneumonia - group 1
28821364		SM Table 3	Patient 6			South Korea	MERS-CoV	PRNT	Neutralizing	Seropositive		Negative		7	Days	FALSE			Mild - no pneumonia - group 1
28821364		SM Table 3	Patient 6			South Korea	MERS-CoV	ELISA	IgG	OD ratio	0.097		0.4	11	Days	FALSE			Mild - no pneumonia - group 1
28821364		SM Table 3	Patient 6			South Korea	MERS-CoV	ELISA	IgA	OD ratio	0.075		0.2	11	Days	FALSE			Mild - no pneumonia - group 1
28821364		SM Table 3	Patient 6			South Korea	MERS-CoV	IFA	IgM	Seropositive		Negative		11	Days	FALSE			Mild - no pneumonia - group 1
28821364		SM Table 3	Patient 6			South Korea	MERS-CoV	PRNT	Neutralizing	Seropositive		Negative		11	Days	FALSE			Mild - no pneumonia - group 1
28821364		SM Table 3	Patient 7			South Korea	MERS-CoV	ELISA	IgG	OD ratio	0.106		0.4	7	Days	FALSE			Mild - no pneumonia - group 1
28821364		SM Table 3	Patient 7			South Korea	MERS-CoV	ELISA	IgA	OD ratio	0.08		0.2	7	Days	FALSE			Mild - no pneumonia - group 1
28821364	Weakly positive	SM Table 3	Patient 7			South Korea	MERS-CoV	IFA	IgM	Seropositive		Positive		7	Days	FALSE			Mild - no pneumonia - group 1
28821364		SM Table 3	Patient 7			South Korea	MERS-CoV	PRNT	Neutralizing	Seropositive		Negative		7	Days	FALSE			Mild - no pneumonia - group 1
28821364		SM Table 3	Patient 8			South Korea	MERS-CoV	ELISA	IgG	OD ratio	0.075		0.4	3	Days	FALSE			Mild - no pneumonia - group 1
28821364		SM Table 3	Patient 8			South Korea	MERS-CoV	ELISA	IgA	OD ratio	0.03		0.2	3	Days	FALSE			Mild - no pneumonia - group 1
28821364		SM Table 3	Patient 8			South Korea	MERS-CoV	IFA	IgM	Seropositive		Negative		3	Days	FALSE			Mild - no pneumonia - group 1
28821364		SM Table 3	Patient 8			South Korea	MERS-CoV	PRNT	Neutralizing	Seropositive		Negative		3	Days	FALSE			Mild - no pneumonia - group 1
28821364		SM Table 3	Patient 8			South Korea	MERS-CoV	ELISA	IgG	OD ratio	0.316		0.4	11	Days	FALSE			Mild - no pneumonia - group 1
28821364		SM Table 3	Patient 8			South Korea	MERS-CoV	ELISA	IgA	OD ratio	0.087		0.2	11	Days	FALSE			Mild - no pneumonia - group 1
28821364		SM Table 3	Patient 8			South Korea	MERS-CoV	IFA	IgM	Seropositive		Negative		11	Days	FALSE			Mild - no pneumonia - group 1
28821364		SM Table 3	Patient 8			South Korea	MERS-CoV	PRNT	Neutralizing	Seropositive		Negative		11	Days	FALSE			Mild - no pneumonia - group 1
28821364		SM Table 3	Patient 8			South Korea	MERS-CoV	ELISA	IgG	OD ratio	0.267		0.4	15	Days	FALSE			Mild - no pneumonia - group 1
28821364		SM Table 3	Patient 8			South Korea	MERS-CoV	ELISA	IgA	OD ratio	0.053		0.2	15	Days	FALSE			Mild - no pneumonia - group 1
28821364		SM Table 3	Patient 8			South Korea	MERS-CoV	IFA	IgM	Seropositive		Negative		15	Days	FALSE			Mild - no pneumonia - group 1
28821364		SM Table 3	Patient 8			South Korea	MERS-CoV	PRNT	Neutralizing	Seropositive		Negative		15	Days	FALSE			Mild - no pneumonia - group 1
28821364		SM Table 3	Patient 8			South Korea	MERS-CoV	ELISA	IgG	OD ratio	0.302		0.4	21	Days	FALSE			Mild - no pneumonia - group 1
28821364		SM Table 3	Patient 8			South Korea	MERS-CoV	ELISA	IgA	OD ratio	0.053		0.2	21	Days	FALSE			Mild - no pneumonia - group 1
28821364		SM Table 3	Patient 8			South Korea	MERS-CoV	IFA	IgM	Seropositive		Negative		21	Days	FALSE			Mild - no pneumonia - group 1
28821364		SM Table 3	Patient 8			South Korea	MERS-CoV	PRNT	Neutralizing	Seropositive		Negative		21	Days	FALSE			Mild - no pneumonia - group 1
28821364		SM Table 3	Patient 9			South Korea	MERS-CoV	ELISA	IgG	OD ratio	0.05		0.4	5	Days	FALSE			Mild - no pneumonia - group 1
28821364		SM Table 3	Patient 9			South Korea	MERS-CoV	ELISA	IgA	OD ratio	0.049		0.2	5	Days	FALSE			Mild - no pneumonia - group 1
28821364	1+ positive	SM Table 3	Patient 9			South Korea	MERS-CoV	IFA	IgM	Seropositive		Positive		5	Days	FALSE			Mild - no pneumonia - group 1
28821364		SM Table 3	Patient 9			South Korea	MERS-CoV	PRNT	Neutralizing	Seropositive		Negative		5	Days	FALSE			Mild - no pneumonia - group 1
28821364		SM Table 3	Patient 10			South Korea	MERS-CoV	ELISA	IgG	OD ratio	0.05		0.4	7	Days	FALSE			Mild - no pneumonia - group 1
28821364		SM Table 3	Patient 10			South Korea	MERS-CoV	ELISA	IgA	OD ratio	0.06		0.2	7	Days	FALSE			Mild - no pneumonia - group 1
28821364		SM Table 3	Patient 10			South Korea	MERS-CoV	IFA	IgM	Seropositive		Negative		7	Days	FALSE			Mild - no pneumonia - group 1
28821364		SM Table 3	Patient 10			South Korea	MERS-CoV	PRNT	Neutralizing	Seropositive		Negative		7	Days	FALSE			Mild - no pneumonia - group 1
28821364		SM Table 3	Patient 10			South Korea	MERS-CoV	ELISA	IgG	OD ratio	0.481		0.4	14	Days	FALSE			Mild - no pneumonia - group 1
28821364		SM Table 3	Patient 10			South Korea	MERS-CoV	ELISA	IgA	OD ratio	0.097		0.2	14	Days	FALSE			Mild - no pneumonia - group 1
28821364		SM Table 3	Patient 10			South Korea	MERS-CoV	IFA	IgM	Seropositive		Negative		14	Days	FALSE			Mild - no pneumonia - group 1
28821364		SM Table 3	Patient 10			South Korea	MERS-CoV	PRNT	Neutralizing	Seropositive		Negative		14	Days	FALSE			Mild - no pneumonia - group 1
28821364		SM Table 3	Patient 11			South Korea	MERS-CoV	ELISA	IgG	OD ratio	1.243		0.4	17	Days	FALSE			Mild - no pneumonia - group 1
28821364		SM Table 3	Patient 11			South Korea	MERS-CoV	ELISA	IgA	OD ratio	0.409		0.2	17	Days	FALSE			Mild - no pneumonia - group 1
28821364		SM Table 3	Patient 11			South Korea	MERS-CoV	IFA	IgM	Seropositive		Positive		17	Days	FALSE			Mild - no pneumonia - group 1
28821364		SM Table 3	Patient 11			South Korea	MERS-CoV	PRNT	Neutralizing	Titre	80	Positive	20	17	Days	FALSE			Mild - no pneumonia - group 1
28821364		SM Table 3	Patient 11			South Korea	MERS-CoV	ELISA	IgG	OD ratio	1.243		0.4	94	Days	FALSE			Mild - no pneumonia - group 1
28821364		SM Table 3	Patient 11			South Korea	MERS-CoV	ELISA	IgA	OD ratio	0.409		0.2	94	Days	FALSE			Mild - no pneumonia - group 1
28821364	1+ positive	SM Table 3	Patient 11			South Korea	MERS-CoV	IFA	IgM	Seropositive		Positive		94	Days	FALSE			Mild - no pneumonia - group 1
28821364		SM Table 3	Patient 11			South Korea	MERS-CoV	PRNT	Neutralizing	Titre	40	Positive		94	Days	FALSE			Mild - no pneumonia - group 1
28821364		SM Table 3	Patient 12			South Korea	MERS-CoV	ELISA	IgG	OD ratio	0.057		0.4	9	Days	FALSE			Mild - no pneumonia - group 1
28821364		SM Table 3	Patient 12			South Korea	MERS-CoV	ELISA	IgA	OD ratio	0.059		0.2	9	Days	FALSE			Mild - no pneumonia - group 1
28821364		SM Table 3	Patient 12			South Korea	MERS-CoV	IFA	IgM	Seropositive		Negative		9	Days	FALSE			Mild - no pneumonia - group 1
28821364		SM Table 3	Patient 12			South Korea	MERS-CoV	PRNT	Neutralizing	Seropositive		Negative		9	Days	FALSE			Mild - no pneumonia - group 1
28821364		SM Table 3	Patient 12			South Korea	MERS-CoV	ELISA	IgG	OD ratio	0.889		0.4	16	Days	FALSE			Mild - no pneumonia - group 1
28821364		SM Table 3	Patient 12			South Korea	MERS-CoV	ELISA	IgA	OD ratio	0.143		0.2	16	Days	FALSE			Mild - no pneumonia - group 1
28821364	1+ positive	SM Table 3	Patient 12			South Korea	MERS-CoV	IFA	IgM	Seropositive		Positive		16	Days	FALSE			Mild - no pneumonia - group 1
28821364		SM Table 3	Patient 12			South Korea	MERS-CoV	PRNT	Neutralizing	Titre	20	Positive		16	Days	FALSE			Mild - no pneumonia - group 1
28821364		SM Table 3	Patient 13			South Korea	MERS-CoV	ELISA	IgG	OD ratio	0.055		0.4	11	Days	FALSE			Mild - no pneumonia - group 1
28821364		SM Table 3	Patient 13			South Korea	MERS-CoV	ELISA	IgA	OD ratio	0.086		0.2	11	Days	FALSE			Mild - no pneumonia - group 1
28821364		SM Table 3	Patient 13			South Korea	MERS-CoV	IFA	IgM	Seropositive		Negative		11	Days	FALSE			Mild - no pneumonia - group 1
28821364		SM Table 3	Patient 13			South Korea	MERS-CoV	PRNT	Neutralizing	Seropositive		Negative		11	Days	FALSE			Mild - no pneumonia - group 1
28821364		SM Table 3	Patient 13			South Korea	MERS-CoV	ELISA	IgG	OD ratio	1.153		0.4	18	Days	FALSE			Mild - no pneumonia - group 1
28821364		SM Table 3	Patient 13			South Korea	MERS-CoV	ELISA	IgA	OD ratio	0.884		0.2	18	Days	FALSE			Mild - no pneumonia - group 1
28821364	2+ positive	SM Table 3	Patient 13			South Korea	MERS-CoV	IFA	IgM	Seropositive		Positive		18	Days	FALSE			Mild - no pneumonia - group 1
28821364		SM Table 3	Patient 13			South Korea	MERS-CoV	PRNT	Neutralizing	Titre	80	Positive		18	Days	FALSE			Mild - no pneumonia - group 1
28821364		SM Table 3	Patient 13			South Korea	MERS-CoV	ELISA	IgG	OD ratio	1.252		0.4	21	Days	FALSE			Mild - no pneumonia - group 1
28821364		SM Table 3	Patient 13			South Korea	MERS-CoV	ELISA	IgA	OD ratio	0.832		0.2	21	Days	FALSE			Mild - no pneumonia - group 1
28821364	1+ positive	SM Table 3	Patient 13			South Korea	MERS-CoV	IFA	IgM	Seropositive		Positive		21	Days	FALSE			Mild - no pneumonia - group 1
28821364		SM Table 3	Patient 13			South Korea	MERS-CoV	PRNT	Neutralizing	Titre	40	Positive		21	Days	FALSE			Mild - no pneumonia - group 1
28821364		SM Table 3	Patient 13			South Korea	MERS-CoV	ELISA	IgG	OD ratio	3.25		0.4	151	Days	FALSE			Mild - no pneumonia - group 1
28821364		SM Table 3	Patient 13			South Korea	MERS-CoV	ELISA	IgA	OD ratio	0.161		0.2	151	Days	FALSE			Mild - no pneumonia - group 1
28821364		SM Table 3	Patient 13			South Korea	MERS-CoV	IFA	IgM	Seropositive		Negative		151	Days	FALSE			Mild - no pneumonia - group 1
28821364		SM Table 3	Patient 13			South Korea	MERS-CoV	PRNT	Neutralizing	Titre	80	Positive		151	Days	FALSE			Mild - no pneumonia - group 1
28821364		SM Table 4	Patient 14			South Korea	MERS-CoV	ELISA	IgG	OD ratio	0.055		0.4	14	Days	FALSE			Medium - pneumonia, no respiratory failure - group 2
28821364		SM Table 4	Patient 14			South Korea	MERS-CoV	ELISA	IgA	OD ratio	0.068		0.2	14	Days	FALSE			Medium - pneumonia, no respiratory failure - group 2
28821364		SM Table 4	Patient 14			South Korea	MERS-CoV	IFA	IgM	Seropositive		Negative		14	Days	FALSE			Medium - pneumonia, no respiratory failure - group 2
28821364		SM Table 4	Patient 14			South Korea	MERS-CoV	PRNT	Neutralizing	Seropositive		Negative		14	Days	FALSE			Medium - pneumonia, no respiratory failure - group 2
28821364		SM Table 4	Patient 14			South Korea	MERS-CoV	ELISA	IgG	OD ratio	0.266		0.4	156	Days	FALSE			Medium - pneumonia, no respiratory failure - group 2
28821364		SM Table 4	Patient 14			South Korea	MERS-CoV	ELISA	IgA	OD ratio	0.117		0.2	156	Days	FALSE			Medium - pneumonia, no respiratory failure - group 2
28821364		SM Table 4	Patient 14			South Korea	MERS-CoV	IFA	IgM	Seropositive		Negative		156	Days	FALSE			Medium - pneumonia, no respiratory failure - group 2
28821364		SM Table 4	Patient 14			South Korea	MERS-CoV	PRNT	Neutralizing	Seropositive		Negative		156	Days	FALSE			Medium - pneumonia, no respiratory failure - group 2
28821364		SM Table 4	Patient 15			South Korea	MERS-CoV	ELISA	IgG	OD ratio	0.156		0.4	12	Days	FALSE			Medium - pneumonia, no respiratory failure - group 2
28821364		SM Table 4	Patient 15			South Korea	MERS-CoV	ELISA	IgA	OD ratio	0.155		0.2	12	Days	FALSE			Medium - pneumonia, no respiratory failure - group 2
28821364	Weakly positive	SM Table 4	Patient 15			South Korea	MERS-CoV	IFA	IgM	Seropositive		Positive		12	Days	FALSE			Medium - pneumonia, no respiratory failure - group 2
28821364		SM Table 4	Patient 15			South Korea	MERS-CoV	PRNT	Neutralizing	Seropositive		Negative		12	Days	FALSE			Medium - pneumonia, no respiratory failure - group 2
28821364		SM Table 4	Patient 16			South Korea	MERS-CoV	ELISA	IgG	OD ratio	0.05		0.4	4	Days	FALSE			Medium - pneumonia, no respiratory failure - group 2
28821364		SM Table 4	Patient 16			South Korea	MERS-CoV	ELISA	IgA	OD ratio	0.055		0.2	4	Days	FALSE			Medium - pneumonia, no respiratory failure - group 2
28821364	2+ positive	SM Table 4	Patient 16			South Korea	MERS-CoV	IFA	IgM	Seropositive		Positive		4	Days	FALSE			Medium - pneumonia, no respiratory failure - group 2
28821364		SM Table 4	Patient 16			South Korea	MERS-CoV	PRNT	Neutralizing	Seropositive		Negative		4	Days	FALSE			Medium - pneumonia, no respiratory failure - group 2
28821364		SM Table 4	Patient 16			South Korea	MERS-CoV	ELISA	IgG	OD ratio	0.05		0.4	9	Days	FALSE			Medium - pneumonia, no respiratory failure - group 2
28821364		SM Table 4	Patient 16			South Korea	MERS-CoV	ELISA	IgA	OD ratio	0.035		0.2	9	Days	FALSE			Medium - pneumonia, no respiratory failure - group 2
28821364		SM Table 4	Patient 16			South Korea	MERS-CoV	IFA	IgM	Seropositive		Negative		9	Days	FALSE			Medium - pneumonia, no respiratory failure - group 2
28821364		SM Table 4	Patient 16			South Korea	MERS-CoV	PRNT	Neutralizing	Seropositive		Negative		9	Days	FALSE			Medium - pneumonia, no respiratory failure - group 2
28821364		SM Table 4	Patient 16			South Korea	MERS-CoV	ELISA	IgG	OD ratio	0.085		0.4	13	Days	FALSE			Medium - pneumonia, no respiratory failure - group 2
28821364		SM Table 4	Patient 16			South Korea	MERS-CoV	ELISA	IgA	OD ratio	0.067		0.2	13	Days	FALSE			Medium - pneumonia, no respiratory failure - group 2
28821364		SM Table 4	Patient 16			South Korea	MERS-CoV	IFA	IgM	Seropositive		Negative		13	Days	FALSE			Medium - pneumonia, no respiratory failure - group 2
28821364		SM Table 4	Patient 16			South Korea	MERS-CoV	PRNT	Neutralizing	Seropositive		Negative		13	Days	FALSE			Medium - pneumonia, no respiratory failure - group 2
28821364		SM Table 4	Patient 17			South Korea	MERS-CoV	ELISA	IgG	OD ratio	0.062		0.4	11	Days	FALSE			Medium - pneumonia, no respiratory failure - group 2
28821364		SM Table 4	Patient 17			South Korea	MERS-CoV	ELISA	IgA	OD ratio	0.029		0.2	11	Days	FALSE			Medium - pneumonia, no respiratory failure - group 2
28821364		SM Table 4	Patient 17			South Korea	MERS-CoV	IFA	IgM	Seropositive		Negative		11	Days	FALSE			Medium - pneumonia, no respiratory failure - group 2
28821364		SM Table 4	Patient 17			South Korea	MERS-CoV	PRNT	Neutralizing	Seropositive		Negative		11	Days	FALSE			Medium - pneumonia, no respiratory failure - group 2
28821364		SM Table 4	Patient 17			South Korea	MERS-CoV	ELISA	IgG	OD ratio	1.032		0.4	18	Days	FALSE			Medium - pneumonia, no respiratory failure - group 2
28821364		SM Table 4	Patient 17			South Korea	MERS-CoV	ELISA	IgA	OD ratio	0.441		0.2	18	Days	FALSE			Medium - pneumonia, no respiratory failure - group 2
28821364	2+ positive	SM Table 4	Patient 17			South Korea	MERS-CoV	IFA	IgM	Seropositive		Positive		18	Days	FALSE			Medium - pneumonia, no respiratory failure - group 2
28821364		SM Table 4	Patient 17			South Korea	MERS-CoV	PRNT	Neutralizing	Titre	20	Positive		18	Days	FALSE			Medium - pneumonia, no respiratory failure - group 2
28821364		SM Table 4	Patient 17			South Korea	MERS-CoV	ELISA	IgG	OD ratio	2.587		0.4	24	Days	FALSE			Medium - pneumonia, no respiratory failure - group 2
28821364		SM Table 4	Patient 17			South Korea	MERS-CoV	ELISA	IgA	OD ratio	1.431		0.2	24	Days	FALSE			Medium - pneumonia, no respiratory failure - group 2
28821364	2+ positive	SM Table 4	Patient 17			South Korea	MERS-CoV	IFA	IgM	Seropositive		Positive		24	Days	FALSE			Medium - pneumonia, no respiratory failure - group 2
28821364		SM Table 4	Patient 17			South Korea	MERS-CoV	PRNT	Neutralizing	Titre	160	Positive		24	Days	FALSE			Medium - pneumonia, no respiratory failure - group 2
28821364		SM Table 4	Patient 17			South Korea	MERS-CoV	ELISA	IgG	OD ratio	2.394		0.4	29	Days	FALSE			Medium - pneumonia, no respiratory failure - group 2
28821364		SM Table 4	Patient 17			South Korea	MERS-CoV	ELISA	IgA	OD ratio	2.371		0.2	29	Days	FALSE			Medium - pneumonia, no respiratory failure - group 2
28821364	2+ positive	SM Table 4	Patient 17			South Korea	MERS-CoV	IFA	IgM	Seropositive		Positive		29	Days	FALSE			Medium - pneumonia, no respiratory failure - group 2
28821364		SM Table 4	Patient 17			South Korea	MERS-CoV	PRNT	Neutralizing	Titre	160	Positive		29	Days	FALSE			Medium - pneumonia, no respiratory failure - group 2
28821364		SM Table 4	Patient 18			South Korea	MERS-CoV	ELISA	IgG	OD ratio	0.051		0.4	11	Days	FALSE			Medium - pneumonia, no respiratory failure - group 2
28821364		SM Table 4	Patient 18			South Korea	MERS-CoV	ELISA	IgA	OD ratio	0.031		0.2	11	Days	FALSE			Medium - pneumonia, no respiratory failure - group 2
28821364		SM Table 4	Patient 18			South Korea	MERS-CoV	IFA	IgM	Seropositive		Negative		11	Days	FALSE			Medium - pneumonia, no respiratory failure - group 2
28821364		SM Table 4	Patient 18			South Korea	MERS-CoV	PRNT	Neutralizing	Seropositive		Negative		11	Days	FALSE			Medium - pneumonia, no respiratory failure - group 2
28821364		SM Table 4	Patient 18			South Korea	MERS-CoV	ELISA	IgG	OD ratio	2.35		0.4	29	Days	FALSE			Medium - pneumonia, no respiratory failure - group 2
28821364		SM Table 4	Patient 18			South Korea	MERS-CoV	ELISA	IgA	OD ratio	1.67		0.2	29	Days	FALSE			Medium - pneumonia, no respiratory failure - group 2
28821364	4+ positive	SM Table 4	Patient 18			South Korea	MERS-CoV	IFA	IgM	Seropositive		Positive		29	Days	FALSE			Medium - pneumonia, no respiratory failure - group 2
28821364		SM Table 4	Patient 18			South Korea	MERS-CoV	PRNT	Neutralizing	Titre	1280	Positive		29	Days	FALSE			Medium - pneumonia, no respiratory failure - group 2
28821364		SM Table 4	Patient 19			South Korea	MERS-CoV	ELISA	IgG	OD ratio	0.061		0.4	8	Days	FALSE			Medium - pneumonia, no respiratory failure - group 2
28821364		SM Table 4	Patient 19			South Korea	MERS-CoV	ELISA	IgA	OD ratio	0.073		0.2	8	Days	FALSE			Medium - pneumonia, no respiratory failure - group 2
28821364	1+ positive	SM Table 4	Patient 19			South Korea	MERS-CoV	IFA	IgM	Seropositive		Positive		8	Days	FALSE			Medium - pneumonia, no respiratory failure - group 2
28821364		SM Table 4	Patient 19			South Korea	MERS-CoV	PRNT	Neutralizing	Seropositive		Negative		8	Days	FALSE			Medium - pneumonia, no respiratory failure - group 2
28821364		SM Table 4	Patient 19			South Korea	MERS-CoV	ELISA	IgG	OD ratio	0.372		0.4	15	Days	FALSE			Medium - pneumonia, no respiratory failure - group 2
28821364		SM Table 4	Patient 19			South Korea	MERS-CoV	ELISA	IgA	OD ratio	0.292		0.2	15	Days	FALSE			Medium - pneumonia, no respiratory failure - group 2
28821364	2+ positive	SM Table 4	Patient 19			South Korea	MERS-CoV	IFA	IgM	Seropositive		Positive		15	Days	FALSE			Medium - pneumonia, no respiratory failure - group 2
28821364		SM Table 4	Patient 19			South Korea	MERS-CoV	PRNT	Neutralizing	Titre	40	Positive		15	Days	FALSE			Medium - pneumonia, no respiratory failure - group 2
28821364		SM Table 4	Patient 19			South Korea	MERS-CoV	ELISA	IgG	OD ratio	1.636		0.4	20	Days	FALSE			Medium - pneumonia, no respiratory failure - group 2
28821364		SM Table 4	Patient 19			South Korea	MERS-CoV	ELISA	IgA	OD ratio	1.116		0.2	20	Days	FALSE			Medium - pneumonia, no respiratory failure - group 2
28821364		SM Table 4	Patient 19			South Korea	MERS-CoV	IFA	IgM	Seropositive		Negative		20	Days	FALSE			Medium - pneumonia, no respiratory failure - group 2
28821364		SM Table 4	Patient 19			South Korea	MERS-CoV	PRNT	Neutralizing	Titre	320	Positive		20	Days	FALSE			Medium - pneumonia, no respiratory failure - group 2
28821364		SM Table 4	Patient 19			South Korea	MERS-CoV	ELISA	IgG	OD ratio	3.096		0.4	152	Days	FALSE			Medium - pneumonia, no respiratory failure - group 2
28821364		SM Table 4	Patient 19			South Korea	MERS-CoV	ELISA	IgA	OD ratio	1.366		0.2	152	Days	FALSE			Medium - pneumonia, no respiratory failure - group 2
28821364	Weakly positive	SM Table 4	Patient 19			South Korea	MERS-CoV	IFA	IgM	Seropositive		Positive		152	Days	FALSE			Medium - pneumonia, no respiratory failure - group 2
28821364		SM Table 4	Patient 19			South Korea	MERS-CoV	PRNT	Neutralizing	Titre	160	Positive		152	Days	FALSE			Medium - pneumonia, no respiratory failure - group 2
28821364		SM Table 4	Patient 20			South Korea	MERS-CoV	ELISA	IgG	OD ratio	0.05		0.4	8	Days	FALSE			Medium - pneumonia, no respiratory failure - group 2
28821364		SM Table 4	Patient 20			South Korea	MERS-CoV	ELISA	IgA	OD ratio	0.051		0.2	8	Days	FALSE			Medium - pneumonia, no respiratory failure - group 2
28821364		SM Table 4	Patient 20			South Korea	MERS-CoV	IFA	IgM	Seropositive		Negative		8	Days	FALSE			Medium - pneumonia, no respiratory failure - group 2
28821364		SM Table 4	Patient 20			South Korea	MERS-CoV	PRNT	Neutralizing	Seropositive		Negative		8	Days	FALSE			Medium - pneumonia, no respiratory failure - group 2
28821364		SM Table 4	Patient 20			South Korea	MERS-CoV	ELISA	IgG	OD ratio	0.485		0.4	15	Days	FALSE			Medium - pneumonia, no respiratory failure - group 2
28821364		SM Table 4	Patient 20			South Korea	MERS-CoV	ELISA	IgA	OD ratio	0.147		0.2	15	Days	FALSE			Medium - pneumonia, no respiratory failure - group 2
28821364	2+ positive	SM Table 4	Patient 20			South Korea	MERS-CoV	IFA	IgM	Seropositive		Positive		15	Days	FALSE			Medium - pneumonia, no respiratory failure - group 2
28821364		SM Table 4	Patient 20			South Korea	MERS-CoV	PRNT	Neutralizing	Titre	20	Positive		15	Days	FALSE			Medium - pneumonia, no respiratory failure - group 2
28821364		SM Table 4	Patient 20			South Korea	MERS-CoV	ELISA	IgG	OD ratio	2.311		0.4	21	Days	FALSE			Medium - pneumonia, no respiratory failure - group 2
28821364		SM Table 4	Patient 20			South Korea	MERS-CoV	ELISA	IgA	OD ratio	1.218		0.2	21	Days	FALSE			Medium - pneumonia, no respiratory failure - group 2
28821364	2+ positive	SM Table 4	Patient 20			South Korea	MERS-CoV	IFA	IgM	Seropositive		Positive		21	Days	FALSE			Medium - pneumonia, no respiratory failure - group 2
28821364		SM Table 4	Patient 20			South Korea	MERS-CoV	PRNT	Neutralizing	Titre	160	Positive		21	Days	FALSE			Medium - pneumonia, no respiratory failure - group 2
28821364		SM Table 4	Patient 21			South Korea	MERS-CoV	ELISA	IgG	OD ratio	0.107		0.4	12	Days	FALSE			Medium - pneumonia, no respiratory failure - group 2
28821364		SM Table 4	Patient 21			South Korea	MERS-CoV	ELISA	IgA	OD ratio	0.15		0.2	12	Days	FALSE			Medium - pneumonia, no respiratory failure - group 2
28821364	Weakly positive	SM Table 4	Patient 21			South Korea	MERS-CoV	IFA	IgM	Seropositive		Positive		12	Days	FALSE			Medium - pneumonia, no respiratory failure - group 2
28821364		SM Table 4	Patient 21			South Korea	MERS-CoV	PRNT	Neutralizing	Seropositive		Negative		12	Days	FALSE			Medium - pneumonia, no respiratory failure - group 2
28821364		SM Table 4	Patient 21			South Korea	MERS-CoV	ELISA	IgG	OD ratio	2.066		0.4	19	Days	FALSE			Medium - pneumonia, no respiratory failure - group 2
28821364		SM Table 4	Patient 21			South Korea	MERS-CoV	ELISA	IgA	OD ratio	1.181		0.2	19	Days	FALSE			Medium - pneumonia, no respiratory failure - group 2
28821364	3+ positive	SM Table 4	Patient 21			South Korea	MERS-CoV	IFA	IgM	Seropositive		Positive		19	Days	FALSE			Medium - pneumonia, no respiratory failure - group 2
28821364		SM Table 4	Patient 21			South Korea	MERS-CoV	PRNT	Neutralizing	Titre	160	Positive		19	Days	FALSE			Medium - pneumonia, no respiratory failure - group 2
28821364		SM Table 4	Patient 21			South Korea	MERS-CoV	ELISA	IgG	OD ratio	2.168		0.4	22	Days	FALSE			Medium - pneumonia, no respiratory failure - group 2
28821364		SM Table 4	Patient 21			South Korea	MERS-CoV	ELISA	IgA	OD ratio	1.066		0.2	22	Days	FALSE			Medium - pneumonia, no respiratory failure - group 2
28821364	3+ positive	SM Table 4	Patient 21			South Korea	MERS-CoV	IFA	IgM	Seropositive		Positive		22	Days	FALSE			Medium - pneumonia, no respiratory failure - group 2
28821364		SM Table 4	Patient 21			South Korea	MERS-CoV	PRNT	Neutralizing	Titre	80	Positive		22	Days	FALSE			Medium - pneumonia, no respiratory failure - group 2
28821364		SM Table 4	Patient 22			South Korea	MERS-CoV	ELISA	IgG	OD ratio	0.065		0.4	9	Days	FALSE			Medium - pneumonia, no respiratory failure - group 2
28821364		SM Table 4	Patient 22			South Korea	MERS-CoV	ELISA	IgA	OD ratio	0.039		0.2	9	Days	FALSE			Medium - pneumonia, no respiratory failure - group 2
28821364		SM Table 4	Patient 22			South Korea	MERS-CoV	IFA	IgM	Seropositive		Negative		9	Days	FALSE			Medium - pneumonia, no respiratory failure - group 2
28821364		SM Table 4	Patient 22			South Korea	MERS-CoV	PRNT	Neutralizing	Seropositive		Negative		9	Days	FALSE			Medium - pneumonia, no respiratory failure - group 2
28821364		SM Table 4	Patient 22			South Korea	MERS-CoV	ELISA	IgG	OD ratio	1.349		0.4	15	Days	FALSE			Medium - pneumonia, no respiratory failure - group 2
28821364		SM Table 4	Patient 22			South Korea	MERS-CoV	ELISA	IgA	OD ratio	0.785		0.2	15	Days	FALSE			Medium - pneumonia, no respiratory failure - group 2
28821364		SM Table 4	Patient 22			South Korea	MERS-CoV	IFA	IgM	Seropositive		Negative		15	Days	FALSE			Medium - pneumonia, no respiratory failure - group 2
28821364		SM Table 4	Patient 22			South Korea	MERS-CoV	PRNT	Neutralizing	Titre	40	Positive		15	Days	FALSE			Medium - pneumonia, no respiratory failure - group 2
28821364		SM Table 4	Patient 22			South Korea	MERS-CoV	ELISA	IgG	OD ratio	1.681		0.4	23	Days	FALSE			Medium - pneumonia, no respiratory failure - group 2
28821364		SM Table 4	Patient 22			South Korea	MERS-CoV	ELISA	IgA	OD ratio	0.603		0.2	23	Days	FALSE			Medium - pneumonia, no respiratory failure - group 2
28821364		SM Table 4	Patient 22			South Korea	MERS-CoV	IFA	IgM	Seropositive		Negative		23	Days	FALSE			Medium - pneumonia, no respiratory failure - group 2
28821364		SM Table 4	Patient 22			South Korea	MERS-CoV	PRNT	Neutralizing	Titre	40	Positive		23	Days	FALSE			Medium - pneumonia, no respiratory failure - group 2
28821364		SM Table 4	Patient 23			South Korea	MERS-CoV	ELISA	IgG	OD ratio	0.054		0.4	9	Days	FALSE			Medium - pneumonia, no respiratory failure - group 2
28821364		SM Table 4	Patient 23			South Korea	MERS-CoV	ELISA	IgA	OD ratio	0.051		0.2	9	Days	FALSE			Medium - pneumonia, no respiratory failure - group 2
28821364		SM Table 4	Patient 23			South Korea	MERS-CoV	IFA	IgM	Seropositive		Negative		9	Days	FALSE			Medium - pneumonia, no respiratory failure - group 2
28821364		SM Table 4	Patient 23			South Korea	MERS-CoV	PRNT	Neutralizing	Seropositive		Negative		9	Days	FALSE			Medium - pneumonia, no respiratory failure - group 2
28821364		SM Table 4	Patient 23			South Korea	MERS-CoV	ELISA	IgG	OD ratio	0.647		0.4	17	Days	FALSE			Medium - pneumonia, no respiratory failure - group 2
28821364		SM Table 4	Patient 23			South Korea	MERS-CoV	ELISA	IgA	OD ratio	0.829		0.2	17	Days	FALSE			Medium - pneumonia, no respiratory failure - group 2
28821364	2+ positive	SM Table 4	Patient 23			South Korea	MERS-CoV	IFA	IgM	Seropositive		Positive		17	Days	FALSE			Medium - pneumonia, no respiratory failure - group 2
28821364		SM Table 4	Patient 23			South Korea	MERS-CoV	PRNT	Neutralizing	Titre	160	Positive	20	17	Days	FALSE			Medium - pneumonia, no respiratory failure - group 2
28821364		SM Table 4	Patient 23			South Korea	MERS-CoV	ELISA	IgG	OD ratio	1.777		0.4	155	Days	FALSE			Medium - pneumonia, no respiratory failure - group 2
28821364		SM Table 4	Patient 23			South Korea	MERS-CoV	ELISA	IgA	OD ratio	0.648		0.2	155	Days	FALSE			Medium - pneumonia, no respiratory failure - group 2
28821364	2+ positive	SM Table 4	Patient 23			South Korea	MERS-CoV	IFA	IgM	Seropositive				155	Days	FALSE			Medium - pneumonia, no respiratory failure - group 2
28821364		SM Table 4	Patient 23			South Korea	MERS-CoV	PRNT	Neutralizing	Titre	160	Positive	20	155	Days	FALSE			Medium - pneumonia, no respiratory failure - group 2
28821364		SM Table 4	Patient 24			South Korea	MERS-CoV	ELISA	IgG	OD ratio	0.378		0.4	10	Days	FALSE			Medium - pneumonia, no respiratory failure - group 2
28821364		SM Table 4	Patient 24			South Korea	MERS-CoV	ELISA	IgA	OD ratio	0.144		0.2	10	Days	FALSE			Medium - pneumonia, no respiratory failure - group 2
28821364		SM Table 4	Patient 24			South Korea	MERS-CoV	IFA	IgM	Seropositive		Negative		10	Days	FALSE			Medium - pneumonia, no respiratory failure - group 2
28821364		SM Table 4	Patient 24			South Korea	MERS-CoV	PRNT	Neutralizing	Seropositive		Negative		10	Days	FALSE			Medium - pneumonia, no respiratory failure - group 2
28821364		SM Table 4	Patient 24			South Korea	MERS-CoV	ELISA	IgG	OD ratio	0.77		0.4	17	Days	FALSE			Medium - pneumonia, no respiratory failure - group 2
28821364		SM Table 4	Patient 24			South Korea	MERS-CoV	ELISA	IgA	OD ratio	0.138		0.2	17	Days	FALSE			Medium - pneumonia, no respiratory failure - group 2
28821364		SM Table 4	Patient 24			South Korea	MERS-CoV	IFA	IgM	Seropositive		Negative		17	Days	FALSE			Medium - pneumonia, no respiratory failure - group 2
28821364		SM Table 4	Patient 24			South Korea	MERS-CoV	PRNT	Neutralizing	Titre	20	Positive	20	17	Days	FALSE			Medium - pneumonia, no respiratory failure - group 2
28821364		SM Table 4	Patient 24			South Korea	MERS-CoV	ELISA	IgG	OD ratio	0.922		0.4	22	Days	FALSE			Medium - pneumonia, no respiratory failure - group 2
28821364		SM Table 4	Patient 24			South Korea	MERS-CoV	ELISA	IgA	OD ratio	0.229		0.2	22	Days	FALSE			Medium - pneumonia, no respiratory failure - group 2
28821364	Weakly positive	SM Table 4	Patient 24			South Korea	MERS-CoV	IFA	IgM	Seropositive		Positive		22	Days	FALSE			Medium - pneumonia, no respiratory failure - group 2
28821364		SM Table 4	Patient 24			South Korea	MERS-CoV	PRNT	Neutralizing	Titre	40	Positive	20	22	Days	FALSE			Medium - pneumonia, no respiratory failure - group 2
28821364		SM Table 4	Patient 24			South Korea	MERS-CoV	ELISA	IgG	OD ratio	1.247		0.4	28	Days	FALSE			Medium - pneumonia, no respiratory failure - group 2
28821364		SM Table 4	Patient 24			South Korea	MERS-CoV	ELISA	IgA	OD ratio	0.285		0.2	28	Days	FALSE			Medium - pneumonia, no respiratory failure - group 2
28821364	Weakly positive	SM Table 4	Patient 24			South Korea	MERS-CoV	IFA	IgM	Seropositive		Positive		28	Days	FALSE			Medium - pneumonia, no respiratory failure - group 2
28821364		SM Table 4	Patient 24			South Korea	MERS-CoV	PRNT	Neutralizing	Titre	20	Positive	20	28	Days	FALSE			Medium - pneumonia, no respiratory failure - group 2
28821364		SM Table 4	Patient 24			South Korea	MERS-CoV	ELISA	IgG	OD ratio	1.447		0.4	133	Days	FALSE			Medium - pneumonia, no respiratory failure - group 2
28821364		SM Table 4	Patient 24			South Korea	MERS-CoV	ELISA	IgA	OD ratio	0.106		0.2	133	Days	FALSE			Medium - pneumonia, no respiratory failure - group 2
28821364		SM Table 4	Patient 24			South Korea	MERS-CoV	IFA	IgM	Seropositive		Negative		133	Days	FALSE			Medium - pneumonia, no respiratory failure - group 2
28821364		SM Table 4	Patient 24			South Korea	MERS-CoV	PRNT	Neutralizing	Titre	40	Positive	20	133	Days	FALSE			Medium - pneumonia, no respiratory failure - group 2
28821364		SM Table 4	Patient 25			South Korea	MERS-CoV	ELISA	IgG	OD ratio	0.065		0.4	9	Days	FALSE			Medium - pneumonia, no respiratory failure - group 2
28821364		SM Table 4	Patient 25			South Korea	MERS-CoV	ELISA	IgA	OD ratio	0.101		0.2	9	Days	FALSE			Medium - pneumonia, no respiratory failure - group 2
28821364	Weakly positive	SM Table 4	Patient 25			South Korea	MERS-CoV	IFA	IgM	Seropositive		Positive		9	Days	FALSE			Medium - pneumonia, no respiratory failure - group 2
28821364		SM Table 4	Patient 25			South Korea	MERS-CoV	PRNT	Neutralizing	Seropositive		Negative		9	Days	FALSE			Medium - pneumonia, no respiratory failure - group 2
28821364		SM Table 4	Patient 25			South Korea	MERS-CoV	ELISA	IgG	OD ratio	1.927		0.4	20	Days	FALSE			Medium - pneumonia, no respiratory failure - group 2
28821364		SM Table 4	Patient 25			South Korea	MERS-CoV	ELISA	IgA	OD ratio	1.449		0.2	20	Days	FALSE			Medium - pneumonia, no respiratory failure - group 2
28821364	1+ positive	SM Table 4	Patient 25			South Korea	MERS-CoV	IFA	IgM	Seropositive		Positive		20	Days	FALSE			Medium - pneumonia, no respiratory failure - group 2
28821364		SM Table 4	Patient 25			South Korea	MERS-CoV	PRNT	Neutralizing	Titre	80	Positive	20	20	Days	FALSE			Medium - pneumonia, no respiratory failure - group 2
28821364		SM Table 4	Patient 26			South Korea	MERS-CoV	ELISA	IgG	OD ratio	0.053		0.4	7	Days	FALSE			Medium - pneumonia, no respiratory failure - group 2
28821364		SM Table 4	Patient 26			South Korea	MERS-CoV	ELISA	IgA	OD ratio	0.103		0.2	7	Days	FALSE			Medium - pneumonia, no respiratory failure - group 2
28821364		SM Table 4	Patient 26			South Korea	MERS-CoV	IFA	IgM	Seropositive		Negative		7	Days	FALSE			Medium - pneumonia, no respiratory failure - group 2
28821364		SM Table 4	Patient 26			South Korea	MERS-CoV	PRNT	Neutralizing	Seropositive		Negative		7	Days	FALSE			Medium - pneumonia, no respiratory failure - group 2
28821364		SM Table 4	Patient 26			South Korea	MERS-CoV	ELISA	IgG	OD ratio	1.101		0.4	14	Days	FALSE			Medium - pneumonia, no respiratory failure - group 2
28821364		SM Table 4	Patient 26			South Korea	MERS-CoV	ELISA	IgA	OD ratio	1.346		0.2	14	Days	FALSE			Medium - pneumonia, no respiratory failure - group 2
28821364	2+ positive	SM Table 4	Patient 26			South Korea	MERS-CoV	IFA	IgM	Seropositive		Positive		14	Days	FALSE			Medium - pneumonia, no respiratory failure - group 2
28821364		SM Table 4	Patient 26			South Korea	MERS-CoV	PRNT	Neutralizing	Titre	80	Positive	20	14	Days	FALSE			Medium - pneumonia, no respiratory failure - group 2
28821364		SM Table 4	Patient 27			South Korea	MERS-CoV	ELISA	IgG	OD ratio	0.06		0.4	5	Days	FALSE			Medium - pneumonia, no respiratory failure - group 2
28821364		SM Table 4	Patient 27			South Korea	MERS-CoV	ELISA	IgA	OD ratio	0.165		0.2	5	Days	FALSE			Medium - pneumonia, no respiratory failure - group 2
28821364	Weakly positive	SM Table 4	Patient 27			South Korea	MERS-CoV	IFA	IgM	Seropositive		Positive		5	Days	FALSE			Medium - pneumonia, no respiratory failure - group 2
28821364		SM Table 4	Patient 27			South Korea	MERS-CoV	PRNT	Neutralizing	Seropositive		Negative		5	Days	FALSE			Medium - pneumonia, no respiratory failure - group 2
28821364		SM Table 4	Patient 27			South Korea	MERS-CoV	ELISA	IgG	OD ratio	0.221		0.4	12	Days	FALSE			Medium - pneumonia, no respiratory failure - group 2
28821364		SM Table 4	Patient 27			South Korea	MERS-CoV	ELISA	IgA	OD ratio	0.265		0.2	12	Days	FALSE			Medium - pneumonia, no respiratory failure - group 2
28821364	3+ positive	SM Table 4	Patient 27			South Korea	MERS-CoV	IFA	IgM	Seropositive		Positive		12	Days	FALSE			Medium - pneumonia, no respiratory failure - group 2
28821364		SM Table 4	Patient 27			South Korea	MERS-CoV	PRNT	Neutralizing	Seropositive		Negative		12	Days	FALSE			Medium - pneumonia, no respiratory failure - group 2
28821364		SM Table 4	Patient 27			South Korea	MERS-CoV	ELISA	IgG	OD ratio	0.862		0.4	20	Days	FALSE			Medium - pneumonia, no respiratory failure - group 2
28821364		SM Table 4	Patient 27			South Korea	MERS-CoV	ELISA	IgA	OD ratio	1.008		0.2	20	Days	FALSE			Medium - pneumonia, no respiratory failure - group 2
28821364	2+ positive	SM Table 4	Patient 27			South Korea	MERS-CoV	IFA	IgM	Seropositive		Positive		20	Days	FALSE			Medium - pneumonia, no respiratory failure - group 2
28821364		SM Table 4	Patient 27			South Korea	MERS-CoV	PRNT	Neutralizing	Titre	40	Positive	20	20	Days	FALSE			Medium - pneumonia, no respiratory failure - group 2
28821364		SM Table 4	Patient 28			South Korea	MERS-CoV	ELISA	IgG	OD ratio	0.077		0.4	13	Days	FALSE			Medium - pneumonia, no respiratory failure - group 2
28821364		SM Table 4	Patient 28			South Korea	MERS-CoV	ELISA	IgA	OD ratio	0.043		0.2	13	Days	FALSE			Medium - pneumonia, no respiratory failure - group 2
28821364		SM Table 4	Patient 28			South Korea	MERS-CoV	IFA	IgM	Seropositive		Negative		13	Days	FALSE			Medium - pneumonia, no respiratory failure - group 2
28821364		SM Table 4	Patient 28			South Korea	MERS-CoV	PRNT	Neutralizing	Seropositive		Negative		13	Days	FALSE			Medium - pneumonia, no respiratory failure - group 2
28821364		SM Table 4	Patient 28			South Korea	MERS-CoV	ELISA	IgG	OD ratio	1.331		0.4	20	Days	FALSE			Medium - pneumonia, no respiratory failure - group 2
28821364		SM Table 4	Patient 28			South Korea	MERS-CoV	ELISA	IgA	OD ratio	0.449		0.2	20	Days	FALSE			Medium - pneumonia, no respiratory failure - group 2
28821364	4+ positive	SM Table 4	Patient 28			South Korea	MERS-CoV	IFA	IgM	Seropositive		Positive		20	Days	FALSE			Medium - pneumonia, no respiratory failure - group 2
28821364		SM Table 4	Patient 28			South Korea	MERS-CoV	PRNT	Neutralizing	Titre	80	Positive	20	20	Days	FALSE			Medium - pneumonia, no respiratory failure - group 2
28821364		SM Table 4	Patient 28			South Korea	MERS-CoV	ELISA	IgG	OD ratio	1.095		0.4	25	Days	FALSE			Medium - pneumonia, no respiratory failure - group 2
28821364		SM Table 4	Patient 28			South Korea	MERS-CoV	ELISA	IgA	OD ratio	0.702		0.2	25	Days	FALSE			Medium - pneumonia, no respiratory failure - group 2
28821364	3+ positive	SM Table 4	Patient 28			South Korea	MERS-CoV	IFA	IgM	Seropositive		Positive		25	Days	FALSE			Medium - pneumonia, no respiratory failure - group 2
28821364		SM Table 4	Patient 28			South Korea	MERS-CoV	PRNT	Neutralizing	Titre	160	Positive	20	25	Days	FALSE			Medium - pneumonia, no respiratory failure - group 2
28821364		SM Table 4	Patient 28			South Korea	MERS-CoV	ELISA	IgG	OD ratio	1.186		0.4	29	Days	FALSE			Medium - pneumonia, no respiratory failure - group 2
28821364		SM Table 4	Patient 28			South Korea	MERS-CoV	ELISA	IgA	OD ratio	0.542		0.2	29	Days	FALSE			Medium - pneumonia, no respiratory failure - group 2
28821364	3+ positive	SM Table 4	Patient 28			South Korea	MERS-CoV	IFA	IgM	Seropositive		Positive		29	Days	FALSE			Medium - pneumonia, no respiratory failure - group 2
28821364		SM Table 4	Patient 28			South Korea	MERS-CoV	PRNT	Neutralizing	Titre	80	Positive	20	29	Days	FALSE			Medium - pneumonia, no respiratory failure - group 2
28821364		SM Table 4	Patient 29			South Korea	MERS-CoV	ELISA	IgG	OD ratio	0.055		0.4	10	Days	FALSE			Medium - pneumonia, no respiratory failure - group 2
28821364		SM Table 4	Patient 29			South Korea	MERS-CoV	ELISA	IgA	OD ratio	0.043		0.2	10	Days	FALSE			Medium - pneumonia, no respiratory failure - group 2
28821364		SM Table 4	Patient 29			South Korea	MERS-CoV	IFA	IgM	Seropositive		Negative		10	Days	FALSE			Medium - pneumonia, no respiratory failure - group 2
28821364		SM Table 4	Patient 29			South Korea	MERS-CoV	PRNT	Neutralizing	Seropositive		Negative		10	Days	FALSE			Medium - pneumonia, no respiratory failure - group 2
28821364		SM Table 4	Patient 29			South Korea	MERS-CoV	ELISA	IgG	OD ratio	2.909		0.4	20	Days	FALSE			Medium - pneumonia, no respiratory failure - group 2
28821364		SM Table 4	Patient 29			South Korea	MERS-CoV	ELISA	IgA	OD ratio	1.673		0.2	20	Days	FALSE			Medium - pneumonia, no respiratory failure - group 2
28821364	4+ positive	SM Table 4	Patient 29			South Korea	MERS-CoV	IFA	IgM	Seropositive		Positive		20	Days	FALSE			Medium - pneumonia, no respiratory failure - group 2
28821364		SM Table 4	Patient 29			South Korea	MERS-CoV	PRNT	Neutralizing	Titre	320	Positive	20	20	Days	FALSE			Medium - pneumonia, no respiratory failure - group 2
28821364		SM Table 4	Patient 29			South Korea	MERS-CoV	ELISA	IgG	OD ratio	3.583		0.4	24	Days	FALSE			Medium - pneumonia, no respiratory failure - group 2
28821364		SM Table 4	Patient 29			South Korea	MERS-CoV	ELISA	IgA	OD ratio	2.815		0.2	24	Days	FALSE			Medium - pneumonia, no respiratory failure - group 2
28821364	2+ positive	SM Table 4	Patient 29			South Korea	MERS-CoV	IFA	IgM	Seropositive		Positive		24	Days	FALSE			Medium - pneumonia, no respiratory failure - group 2
28821364		SM Table 4	Patient 29			South Korea	MERS-CoV	PRNT	Neutralizing	Titre	320	Positive	20	24	Days	FALSE			Medium - pneumonia, no respiratory failure - group 2
28821364		SM Table 4	Patient 29			South Korea	MERS-CoV	ELISA	IgG	OD ratio	3.055		0.4	30	Days	FALSE			Medium - pneumonia, no respiratory failure - group 2
28821364		SM Table 4	Patient 29			South Korea	MERS-CoV	ELISA	IgA	OD ratio	2.324		0.2	30	Days	FALSE			Medium - pneumonia, no respiratory failure - group 2
28821364	2+ positive	SM Table 4	Patient 29			South Korea	MERS-CoV	IFA	IgM	Seropositive		Positive		30	Days	FALSE			Medium - pneumonia, no respiratory failure - group 2
28821364		SM Table 4	Patient 29			South Korea	MERS-CoV	PRNT	Neutralizing	Titre	160	Positive	20	30	Days	FALSE			Medium - pneumonia, no respiratory failure - group 2
28821364		SM Table 4	Patient 30			South Korea	MERS-CoV	ELISA	IgG	OD ratio	0.067		0.4	6	Days	FALSE			Medium - pneumonia, no respiratory failure - group 2
28821364		SM Table 4	Patient 30			South Korea	MERS-CoV	ELISA	IgA	OD ratio	0.036		0.2	6	Days	FALSE			Medium - pneumonia, no respiratory failure - group 2
28821364		SM Table 4	Patient 30			South Korea	MERS-CoV	IFA	IgM	Seropositive		Negative		6	Days	FALSE			Medium - pneumonia, no respiratory failure - group 2
28821364		SM Table 4	Patient 30			South Korea	MERS-CoV	PRNT	Neutralizing	Seropositive		Negative		6	Days	FALSE			Medium - pneumonia, no respiratory failure - group 2
28821364		SM Table 4	Patient 30			South Korea	MERS-CoV	ELISA	IgG	OD ratio	0.51		0.4	11	Days	FALSE			Medium - pneumonia, no respiratory failure - group 2
28821364		SM Table 4	Patient 30			South Korea	MERS-CoV	ELISA	IgA	OD ratio	0.075		0.2	11	Days	FALSE			Medium - pneumonia, no respiratory failure - group 2
28821364		SM Table 4	Patient 30			South Korea	MERS-CoV	IFA	IgM	Seropositive		Negative		11	Days	FALSE			Medium - pneumonia, no respiratory failure - group 2
28821364		SM Table 4	Patient 30			South Korea	MERS-CoV	PRNT	Neutralizing	Seropositive		Negative		11	Days	FALSE			Medium - pneumonia, no respiratory failure - group 2
28821364		SM Table 4	Patient 30			South Korea	MERS-CoV	ELISA	IgG	OD ratio	1.867		0.4	15	Days	FALSE			Medium - pneumonia, no respiratory failure - group 2
28821364		SM Table 4	Patient 30			South Korea	MERS-CoV	ELISA	IgA	OD ratio	0.568		0.2	15	Days	FALSE			Medium - pneumonia, no respiratory failure - group 2
28821364	1+ positive	SM Table 4	Patient 30			South Korea	MERS-CoV	IFA	IgM	Seropositive		Positive		15	Days	FALSE			Medium - pneumonia, no respiratory failure - group 2
28821364		SM Table 4	Patient 30			South Korea	MERS-CoV	PRNT	Neutralizing	Titre	20	Positive	20	15	Days	FALSE			Medium - pneumonia, no respiratory failure - group 2
28821364		SM Table 4	Patient 30			South Korea	MERS-CoV	ELISA	IgG	OD ratio	1.23		0.4	147	Days	FALSE			Medium - pneumonia, no respiratory failure - group 2
28821364		SM Table 4	Patient 30			South Korea	MERS-CoV	ELISA	IgA	OD ratio	0.171		0.2	147	Days	FALSE			Medium - pneumonia, no respiratory failure - group 2
28821364		SM Table 4	Patient 30			South Korea	MERS-CoV	IFA	IgM	Seropositive				147	Days	FALSE			Medium - pneumonia, no respiratory failure - group 2
28821364		SM Table 4	Patient 30			South Korea	MERS-CoV	PRNT	Neutralizing	Titre	20	Positive	20	147	Days	FALSE			Medium - pneumonia, no respiratory failure - group 2
28821364		SM Table 4	Patient 31			South Korea	MERS-CoV	ELISA	IgG	OD ratio	0.149		0.4	3	Days	FALSE			Medium - pneumonia, no respiratory failure - group 2
28821364		SM Table 4	Patient 31			South Korea	MERS-CoV	ELISA	IgA	OD ratio	0.07		0.2	3	Days	FALSE			Medium - pneumonia, no respiratory failure - group 2
28821364		SM Table 4	Patient 31			South Korea	MERS-CoV	IFA	IgM	Seropositive		Negative		3	Days	FALSE			Medium - pneumonia, no respiratory failure - group 2
28821364		SM Table 4	Patient 31			South Korea	MERS-CoV	PRNT	Neutralizing	Seropositive		Negative		3	Days	FALSE			Medium - pneumonia, no respiratory failure - group 2
28821364		SM Table 4	Patient 31			South Korea	MERS-CoV	ELISA	IgG	OD ratio	0.13		0.4	5	Days	FALSE			Medium - pneumonia, no respiratory failure - group 2
28821364		SM Table 4	Patient 31			South Korea	MERS-CoV	ELISA	IgA	OD ratio	0.047		0.2	5	Days	FALSE			Medium - pneumonia, no respiratory failure - group 2
28821364		SM Table 4	Patient 31			South Korea	MERS-CoV	IFA	IgM	Seropositive		Negative		5	Days	FALSE			Medium - pneumonia, no respiratory failure - group 2
28821364		SM Table 4	Patient 31			South Korea	MERS-CoV	PRNT	Neutralizing	Seropositive		Negative		5	Days	FALSE			Medium - pneumonia, no respiratory failure - group 2
28821364		SM Table 4	Patient 31			South Korea	MERS-CoV	ELISA	IgG	OD ratio	0.099		0.4	9	Days	FALSE			Medium - pneumonia, no respiratory failure - group 2
28821364		SM Table 4	Patient 31			South Korea	MERS-CoV	ELISA	IgA	OD ratio	0.045		0.2	9	Days	FALSE			Medium - pneumonia, no respiratory failure - group 2
28821364		SM Table 4	Patient 31			South Korea	MERS-CoV	IFA	IgM	Seropositive		Negative		9	Days	FALSE			Medium - pneumonia, no respiratory failure - group 2
28821364		SM Table 4	Patient 31			South Korea	MERS-CoV	PRNT	Neutralizing	Seropositive		Negative		9	Days	FALSE			Medium - pneumonia, no respiratory failure - group 2
28821364		SM Table 4	Patient 31			South Korea	MERS-CoV	ELISA	IgG	OD ratio	1.238		0.4	79	Days	FALSE			Medium - pneumonia, no respiratory failure - group 2
28821364		SM Table 4	Patient 31			South Korea	MERS-CoV	ELISA	IgA	OD ratio	0.3		0.2	79	Days	FALSE			Medium - pneumonia, no respiratory failure - group 2
28821364	1+ positive	SM Table 4	Patient 31			South Korea	MERS-CoV	IFA	IgM	Seropositive		Positive		79	Days	FALSE			Medium - pneumonia, no respiratory failure - group 2
28821364		SM Table 4	Patient 31			South Korea	MERS-CoV	PRNT	Neutralizing	Titre	20	Positive	20	79	Days	FALSE			Medium - pneumonia, no respiratory failure - group 2
28821364		SM Table 4	Patient 31			South Korea	MERS-CoV	ELISA	IgG	OD ratio	1.54		0.4	101	Days	FALSE			Medium - pneumonia, no respiratory failure - group 2
28821364		SM Table 4	Patient 31			South Korea	MERS-CoV	ELISA	IgA	OD ratio	0.278		0.2	101	Days	FALSE			Medium - pneumonia, no respiratory failure - group 2
28821364	1+ positive	SM Table 4	Patient 31			South Korea	MERS-CoV	IFA	IgM	Seropositive		Positive		101	Days	FALSE			Medium - pneumonia, no respiratory failure - group 2
28821364		SM Table 4	Patient 31			South Korea	MERS-CoV	PRNT	Neutralizing	Titre	40	Positive	20	101	Days	FALSE			Medium - pneumonia, no respiratory failure - group 2
28821364		SM Table 5	Patient 32			South Korea	MERS-CoV	ELISA	IgG	OD ratio	0.397		0.4	10	Days	FALSE			Severe - pneumonia and respiratory failure - group 3
28821364		SM Table 5	Patient 32			South Korea	MERS-CoV	ELISA	IgA	OD ratio	0.103		0.2	10	Days	FALSE			Severe - pneumonia and respiratory failure - group 3
28821364	Weakly positive	SM Table 5	Patient 32			South Korea	MERS-CoV	IFA	IgM	Seropositive		Positive		10	Days	FALSE			Severe - pneumonia and respiratory failure - group 3
28821364		SM Table 5	Patient 32			South Korea	MERS-CoV	PRNT	Neutralizing	Seropositive		Negative		10	Days	FALSE			Severe - pneumonia and respiratory failure - group 3
28821364		SM Table 5	Patient 33			South Korea	MERS-CoV	ELISA	IgG	OD ratio	0.06		0.4	14	Days	FALSE			Severe - pneumonia and respiratory failure - group 3
28821364		SM Table 5	Patient 33			South Korea	MERS-CoV	ELISA	IgA	OD ratio	0.035		0.2	14	Days	FALSE			Severe - pneumonia and respiratory failure - group 3
28821364		SM Table 5	Patient 33			South Korea	MERS-CoV	IFA	IgM	Seropositive		Negative		14	Days	FALSE			Severe - pneumonia and respiratory failure - group 3
28821364		SM Table 5	Patient 33			South Korea	MERS-CoV	PRNT	Neutralizing	Seropositive		Negative		14	Days	FALSE			Severe - pneumonia and respiratory failure - group 3
28821364		SM Table 5	Patient 33			South Korea	MERS-CoV	ELISA	IgG	OD ratio	0.071		0.4	21	Days	FALSE			Severe - pneumonia and respiratory failure - group 3
28821364		SM Table 5	Patient 33			South Korea	MERS-CoV	ELISA	IgA	OD ratio	0.022		0.2	21	Days	FALSE			Severe - pneumonia and respiratory failure - group 3
28821364		SM Table 5	Patient 33			South Korea	MERS-CoV	IFA	IgM	Seropositive		Negative		21	Days	FALSE			Severe - pneumonia and respiratory failure - group 3
28821364		SM Table 5	Patient 33			South Korea	MERS-CoV	PRNT	Neutralizing	Seropositive		Negative		21	Days	FALSE			Severe - pneumonia and respiratory failure - group 3
28821364		SM Table 5	Patient 34			South Korea	MERS-CoV	ELISA	IgG	OD ratio	0.432		0.4	142	Days	FALSE			Severe - pneumonia and respiratory failure - group 3
28821364		SM Table 5	Patient 34			South Korea	MERS-CoV	ELISA	IgA	OD ratio	0.131		0.2	142	Days	FALSE			Severe - pneumonia and respiratory failure - group 3
28821364		SM Table 5	Patient 34			South Korea	MERS-CoV	IFA	IgM	Seropositive		Negative		142	Days	FALSE			Severe - pneumonia and respiratory failure - group 3
28821364		SM Table 5	Patient 34			South Korea	MERS-CoV	PRNT	Neutralizing	Titre	20	Positive	20	142	Days	FALSE			Severe - pneumonia and respiratory failure - group 3
28821364		SM Table 5	Patient 35			South Korea	MERS-CoV	ELISA	IgG	OD ratio	0.068		0.4	12	Days	FALSE			Severe - pneumonia and respiratory failure - group 3
28821364		SM Table 5	Patient 35			South Korea	MERS-CoV	ELISA	IgA	OD ratio	0.059		0.2	12	Days	FALSE			Severe - pneumonia and respiratory failure - group 3
28821364		SM Table 5	Patient 35			South Korea	MERS-CoV	IFA	IgM	Seropositive		Negative		12	Days	FALSE			Severe - pneumonia and respiratory failure - group 3
28821364		SM Table 5	Patient 35			South Korea	MERS-CoV	PRNT	Neutralizing	Seropositive		Negative		12	Days	FALSE			Severe - pneumonia and respiratory failure - group 3
28821364		SM Table 5	Patient 35			South Korea	MERS-CoV	ELISA	IgG	OD ratio	0.058		0.4	19	Days	FALSE			Severe - pneumonia and respiratory failure - group 3
28821364		SM Table 5	Patient 35			South Korea	MERS-CoV	ELISA	IgA	OD ratio	0.061		0.2	19	Days	FALSE			Severe - pneumonia and respiratory failure - group 3
28821364		SM Table 5	Patient 35			South Korea	MERS-CoV	IFA	IgM	Seropositive		Negative		19	Days	FALSE			Severe - pneumonia and respiratory failure - group 3
28821364		SM Table 5	Patient 35			South Korea	MERS-CoV	PRNT	Neutralizing	Seropositive		Negative		19	Days	FALSE			Severe - pneumonia and respiratory failure - group 3
28821364		SM Table 5	Patient 35			South Korea	MERS-CoV	ELISA	IgG	OD ratio	0.477		0.4	24	Days	FALSE			Severe - pneumonia and respiratory failure - group 3
28821364		SM Table 5	Patient 35			South Korea	MERS-CoV	ELISA	IgA	OD ratio	0.199		0.2	24	Days	FALSE			Severe - pneumonia and respiratory failure - group 3
28821364	4+ positive	SM Table 5	Patient 35			South Korea	MERS-CoV	IFA	IgM	Seropositive		Positive		24	Days	FALSE			Severe - pneumonia and respiratory failure - group 3
28821364		SM Table 5	Patient 35			South Korea	MERS-CoV	PRNT	Neutralizing	Titre	80	Positive	20	24	Days	FALSE			Severe - pneumonia and respiratory failure - group 3
28821364		SM Table 5	Patient 35			South Korea	MERS-CoV	ELISA	IgG	OD ratio	1.862		0.4	28	Days	FALSE			Severe - pneumonia and respiratory failure - group 3
28821364		SM Table 5	Patient 35			South Korea	MERS-CoV	ELISA	IgA	OD ratio	1.221		0.2	28	Days	FALSE			Severe - pneumonia and respiratory failure - group 3
28821364	1+ positive	SM Table 5	Patient 35			South Korea	MERS-CoV	IFA	IgM	Seropositive		Positive		28	Days	FALSE			Severe - pneumonia and respiratory failure - group 3
28821364		SM Table 5	Patient 35			South Korea	MERS-CoV	PRNT	Neutralizing	Titre	80	Positive	20	28	Days	FALSE			Severe - pneumonia and respiratory failure - group 3
28821364		SM Table 5	Patient 37			South Korea	MERS-CoV	ELISA	IgG	OD ratio	0.062		0.4	13	Days	FALSE			Severe - pneumonia and respiratory failure - group 3
28821364		SM Table 5	Patient 37			South Korea	MERS-CoV	ELISA	IgA	OD ratio	0.1		0.2	13	Days	FALSE			Severe - pneumonia and respiratory failure - group 3
28821364	Weakly positive	SM Table 5	Patient 37			South Korea	MERS-CoV	IFA	IgM	Seropositive		Positive		13	Days	FALSE			Severe - pneumonia and respiratory failure - group 3
28821364		SM Table 5	Patient 37			South Korea	MERS-CoV	PRNT	Neutralizing	Seropositive		Negative		13	Days	FALSE			Severe - pneumonia and respiratory failure - group 3
28821364		SM Table 5	Patient 37			South Korea	MERS-CoV	ELISA	IgG	OD ratio	1.827		0.4	21	Days	FALSE			Severe - pneumonia and respiratory failure - group 3
28821364		SM Table 5	Patient 37			South Korea	MERS-CoV	ELISA	IgA	OD ratio	1.56		0.2	21	Days	FALSE			Severe - pneumonia and respiratory failure - group 3
28821364	4+ positive	SM Table 5	Patient 37			South Korea	MERS-CoV	IFA	IgM	Seropositive		Positive		21	Days	FALSE			Severe - pneumonia and respiratory failure - group 3
28821364		SM Table 5	Patient 37			South Korea	MERS-CoV	PRNT	Neutralizing	Titre	80	Positive	20	21	Days	FALSE			Severe - pneumonia and respiratory failure - group 3
28821364		SM Table 5	Patient 37			South Korea	MERS-CoV	ELISA	IgG	OD ratio	2.277		0.4	96	Days	FALSE			Severe - pneumonia and respiratory failure - group 3
28821364		SM Table 5	Patient 37			South Korea	MERS-CoV	ELISA	IgA	OD ratio	0.504		0.2	96	Days	FALSE			Severe - pneumonia and respiratory failure - group 3
28821364	1+ positive	SM Table 5	Patient 37			South Korea	MERS-CoV	IFA	IgM	Seropositive		Positive		96	Days	FALSE			Severe - pneumonia and respiratory failure - group 3
28821364		SM Table 5	Patient 37			South Korea	MERS-CoV	PRNT	Neutralizing	Titre	80	Positive	20	96	Days	FALSE			Severe - pneumonia and respiratory failure - group 3
28821364		SM Table 5	Patient 37			South Korea	MERS-CoV	ELISA	IgG	OD ratio	2.229		0.4	173	Days	FALSE			Severe - pneumonia and respiratory failure - group 3
28821364		SM Table 5	Patient 37			South Korea	MERS-CoV	ELISA	IgA	OD ratio	0.245		0.2	173	Days	FALSE			Severe - pneumonia and respiratory failure - group 3
28821364		SM Table 5	Patient 37			South Korea	MERS-CoV	IFA	IgM	Seropositive				173	Days	FALSE			Severe - pneumonia and respiratory failure - group 3
28821364		SM Table 5	Patient 37			South Korea	MERS-CoV	PRNT	Neutralizing	Titre	160	Positive	20	173	Days	FALSE			Severe - pneumonia and respiratory failure - group 3
28821364		SM Table 5	Patient 38			South Korea	MERS-CoV	ELISA	IgG	OD ratio	0.075		0.4	11	Days	FALSE			Severe - pneumonia and respiratory failure - group 3
28821364		SM Table 5	Patient 38			South Korea	MERS-CoV	ELISA	IgA	OD ratio	0.083		0.2	11	Days	FALSE			Severe - pneumonia and respiratory failure - group 3
28821364		SM Table 5	Patient 38			South Korea	MERS-CoV	IFA	IgM	Seropositive		Negative		11	Days	FALSE			Severe - pneumonia and respiratory failure - group 3
28821364		SM Table 5	Patient 38			South Korea	MERS-CoV	PRNT	Neutralizing	Seropositive		Negative		11	Days	FALSE			Severe - pneumonia and respiratory failure - group 3
28821364		SM Table 5	Patient 38			South Korea	MERS-CoV	ELISA	IgG	OD ratio	1.238		0.4	18	Days	FALSE			Severe - pneumonia and respiratory failure - group 3
28821364		SM Table 5	Patient 38			South Korea	MERS-CoV	ELISA	IgA	OD ratio	1.17		0.2	18	Days	FALSE			Severe - pneumonia and respiratory failure - group 3
28821364	2+ positive	SM Table 5	Patient 38			South Korea	MERS-CoV	IFA	IgM	Seropositive		Positive		18	Days	FALSE			Severe - pneumonia and respiratory failure - group 3
28821364		SM Table 5	Patient 38			South Korea	MERS-CoV	PRNT	Neutralizing	Titre	160	Positive	20	18	Days	FALSE			Severe - pneumonia and respiratory failure - group 3
28821364		SM Table 5	Patient 40			South Korea	MERS-CoV	ELISA	IgG	OD ratio	0.064		0.4	10	Days	FALSE			Severe - pneumonia and respiratory failure - group 3
28821364		SM Table 5	Patient 40			South Korea	MERS-CoV	ELISA	IgA	OD ratio	0.199		0.2	10	Days	FALSE			Severe - pneumonia and respiratory failure - group 3
28821364		SM Table 5	Patient 40			South Korea	MERS-CoV	IFA	IgM	Seropositive		Negative		10	Days	FALSE			Severe - pneumonia and respiratory failure - group 3
28821364		SM Table 5	Patient 40			South Korea	MERS-CoV	PRNT	Neutralizing	Seropositive		Negative		10	Days	FALSE			Severe - pneumonia and respiratory failure - group 3
28821364		SM Table 5	Patient 40			South Korea	MERS-CoV	ELISA	IgG	OD ratio	0.537		0.4	17	Days	FALSE			Severe - pneumonia and respiratory failure - group 3
28821364		SM Table 5	Patient 40			South Korea	MERS-CoV	ELISA	IgA	OD ratio	0.688		0.2	17	Days	FALSE			Severe - pneumonia and respiratory failure - group 3
28821364	1+ positive	SM Table 5	Patient 40			South Korea	MERS-CoV	IFA	IgM	Seropositive		Positive		17	Days	FALSE			Severe - pneumonia and respiratory failure - group 3
28821364		SM Table 5	Patient 40			South Korea	MERS-CoV	PRNT	Neutralizing	Titre	40	Positive	20	17	Days	FALSE			Severe - pneumonia and respiratory failure - group 3
28821364		SM Table 5	Patient 40			South Korea	MERS-CoV	ELISA	IgG	OD ratio	1.352		0.4	25	Days	FALSE			Severe - pneumonia and respiratory failure - group 3
28821364		SM Table 5	Patient 40			South Korea	MERS-CoV	ELISA	IgA	OD ratio	2.072		0.2	25	Days	FALSE			Severe - pneumonia and respiratory failure - group 3
28821364	2+ positive	SM Table 5	Patient 40			South Korea	MERS-CoV	IFA	IgM	Seropositive		Positive		25	Days	FALSE			Severe - pneumonia and respiratory failure - group 3
28821364		SM Table 5	Patient 40			South Korea	MERS-CoV	PRNT	Neutralizing	Titre	80	Positive	20	25	Days	FALSE			Severe - pneumonia and respiratory failure - group 3
28821364		SM Table 5	Patient 40			South Korea	MERS-CoV	ELISA	IgG	OD ratio	2.804		0.4	93	Days	FALSE			Severe - pneumonia and respiratory failure - group 3
28821364		SM Table 5	Patient 40			South Korea	MERS-CoV	ELISA	IgA	OD ratio	0.916		0.2	93	Days	FALSE			Severe - pneumonia and respiratory failure - group 3
28821364	2+ positive	SM Table 5	Patient 40			South Korea	MERS-CoV	IFA	IgM	Seropositive		Positive		93	Days	FALSE			Severe - pneumonia and respiratory failure - group 3
28821364		SM Table 5	Patient 40			South Korea	MERS-CoV	PRNT	Neutralizing	Titre	160	Positive	20	93	Days	FALSE			Severe - pneumonia and respiratory failure - group 3
28821364		SM Table 5	Patient 41			South Korea	MERS-CoV	ELISA	IgG	OD ratio	0.082		0.4	16	Days	FALSE			Severe - pneumonia and respiratory failure - group 3
28821364		SM Table 5	Patient 41			South Korea	MERS-CoV	ELISA	IgA	OD ratio	0.106		0.2	16	Days	FALSE			Severe - pneumonia and respiratory failure - group 3
28821364	Weakly positive	SM Table 5	Patient 41			South Korea	MERS-CoV	IFA	IgM	Seropositive		Positive		16	Days	FALSE			Severe - pneumonia and respiratory failure - group 3
28821364		SM Table 5	Patient 41			South Korea	MERS-CoV	PRNT	Neutralizing	Seropositive		Negative		16	Days	FALSE			Severe - pneumonia and respiratory failure - group 3
28821364		SM Table 5	Patient 41			South Korea	MERS-CoV	ELISA	IgG	OD ratio	2.031		0.4	23	Days	FALSE			Severe - pneumonia and respiratory failure - group 3
28821364		SM Table 5	Patient 41			South Korea	MERS-CoV	ELISA	IgA	OD ratio	1.883		0.2	23	Days	FALSE			Severe - pneumonia and respiratory failure - group 3
28821364	4+ positive	SM Table 5	Patient 41			South Korea	MERS-CoV	IFA	IgM	Seropositive		Positive		23	Days	FALSE			Severe - pneumonia and respiratory failure - group 3
28821364		SM Table 5	Patient 41			South Korea	MERS-CoV	PRNT	Neutralizing	Titre	160	Positive	20	23	Days	FALSE			Severe - pneumonia and respiratory failure - group 3
28821364		SM Table 5	Patient 41			South Korea	MERS-CoV	ELISA	IgG	OD ratio	2.738		0.4	28	Days	FALSE			Severe - pneumonia and respiratory failure - group 3
28821364		SM Table 5	Patient 41			South Korea	MERS-CoV	ELISA	IgA	OD ratio	2.811		0.2	28	Days	FALSE			Severe - pneumonia and respiratory failure - group 3
28821364	3+ positive	SM Table 5	Patient 41			South Korea	MERS-CoV	IFA	IgM	Seropositive		Positive		28	Days	FALSE			Severe - pneumonia and respiratory failure - group 3
28821364		SM Table 5	Patient 41			South Korea	MERS-CoV	PRNT	Neutralizing	Titre	160	Positive	20	28	Days	FALSE			Severe - pneumonia and respiratory failure - group 3
28821364		SM Table 5	Patient 41			South Korea	MERS-CoV	ELISA	IgG	OD ratio	3.441		0.4	35	Days	FALSE			Severe - pneumonia and respiratory failure - group 3
28821364		SM Table 5	Patient 41			South Korea	MERS-CoV	ELISA	IgA	OD ratio	2.816		0.2	35	Days	FALSE			Severe - pneumonia and respiratory failure - group 3
28821364	3+ positive	SM Table 5	Patient 41			South Korea	MERS-CoV	IFA	IgM	Seropositive		Positive		35	Days	FALSE			Severe - pneumonia and respiratory failure - group 3
28821364		SM Table 5	Patient 41			South Korea	MERS-CoV	PRNT	Neutralizing	Titre	320	Positive		35	Days	FALSE			Severe - pneumonia and respiratory failure - group 3
27192543		Table	Patient 1	49	M	Saudi Arabia	MERS-CoV	ELISA		OD	3.17		0.8	3	Months	FALSE			Severe pneumonia
27192543		Table	Patient 1	49	M	Saudi Arabia	MERS-CoV	ELISA		OD	2.99		0.8	10	Months	FALSE			Severe pneumonia
27192543		Table	Patient 1	49	M	Saudi Arabia	MERS-CoV	ELISA		OD	3.3		0.8	18	Months	FALSE			Severe pneumonia
27192543		Table	Patient 1	49	M	Saudi Arabia	MERS-CoV	IFA	IgG	Seropositive		Positive		3	Months	FALSE			Severe pneumonia
27192543		Table	Patient 1	49	M	Saudi Arabia	MERS-CoV	IFA	IgG	Seropositive		Positive		10	Months	FALSE			Severe pneumonia
27192543		Table	Patient 1	49	M	Saudi Arabia	MERS-CoV	IFA	IgG	Seropositive		Positive		18	Months	FALSE			Severe pneumonia
27192543		Table	Patient 2	33	F	Saudi Arabia	MERS-CoV	ELISA		OD	2.7		0.8	3	Months	FALSE			Severe pneumonia
27192543		Table	Patient 2	33	F	Saudi Arabia	MERS-CoV	ELISA		OD	2.09		0.8	10	Months	FALSE			Severe pneumonia
27192543		Table	Patient 2	33	F	Saudi Arabia	MERS-CoV	ELISA		OD	2.9		0.8	18	Months	FALSE			Severe pneumonia
27192543		Table	Patient 2	33	F	Saudi Arabia	MERS-CoV	IFA	IgG	Seropositive		Positive		3	Months	FALSE			Severe pneumonia
27192543		Table	Patient 2	33	F	Saudi Arabia	MERS-CoV	IFA	IgG	Seropositive		Positive		10	Months	FALSE			Severe pneumonia
27192543		Table	Patient 2	33	F	Saudi Arabia	MERS-CoV	IFA	IgG	Seropositive		Positive		18	Months	FALSE			Severe pneumonia
27192543		Table	Patient 3	54	F	Saudi Arabia	MERS-CoV	ELISA		OD	2.91		0.8	3	Months	FALSE			Pneumonia
27192543		Table	Patient 3	54	F	Saudi Arabia	MERS-CoV	ELISA		OD	1.9		0.8	10	Months	FALSE			Pneumonia
27192543		Table	Patient 3	54	F	Saudi Arabia	MERS-CoV	IFA	IgG	Seropositive		Positive		3	Months	FALSE			Pneumonia
27192543		Table	Patient 3	54	F	Saudi Arabia	MERS-CoV	IFA	IgG	Seropositive		Positive		10	Months	FALSE			Pneumonia
27192543		Table	Patient 4	40	M	Saudi Arabia	MERS-CoV	ELISA		OD	1.29		0.8	3	Months	FALSE			Pneumonia
27192543		Table	Patient 4	40	M	Saudi Arabia	MERS-CoV	ELISA		OD	0.65		0.8	10	Months	FALSE			Pneumonia
27192543		Table	Patient 4	40	M	Saudi Arabia	MERS-CoV	IFA	IgG	Seropositive		Positive		3	Months	FALSE			Pneumonia
27192543		Table	Patient 4	40	M	Saudi Arabia	MERS-CoV	IFA	IgG	Seropositive		Negative		10	Months	FALSE			Pneumonia
27192543		Table	Patient 5	37	M	Saudi Arabia	MERS-CoV	ELISA		OD	3.2		0.8	3	Months	FALSE			Pneumonia
27192543		Table	Patient 5	37	M	Saudi Arabia	MERS-CoV	ELISA		OD	1.2		0.8	10	Months	FALSE			Pneumonia
27192543		Table	Patient 5	37	M	Saudi Arabia	MERS-CoV	IFA	IgG	Seropositive		Positive		3	Months	FALSE			Pneumonia
27192543		Table	Patient 5	37	M	Saudi Arabia	MERS-CoV	IFA	IgG	Seropositive		Negative		10	Months	FALSE			Pneumonia
27192543		Table	Patient 6	36	M	Saudi Arabia	MERS-CoV	ELISA		OD	0.07		0.8	3	Months	FALSE			Upper respiratory tract infection
27192543		Table	Patient 6	36	M	Saudi Arabia	MERS-CoV	ELISA		OD	0.07		0.8	10	Months	FALSE			Upper respiratory tract infection
27192543		Table	Patient 6	36	M	Saudi Arabia	MERS-CoV	IFA	IgG	Seropositive		Negative		3	Months	FALSE			Upper respiratory tract infection
27192543		Table	Patient 6	36	M	Saudi Arabia	MERS-CoV	IFA	IgG	Seropositive		Negative		10	Months	FALSE			Upper respiratory tract infection
27192543		Table	Patient 7	27	F	Saudi Arabia	MERS-CoV	ELISA		OD	0.046		0.8	3	Months	FALSE			Asymptomatic
27192543		Table	Patient 7	27	F	Saudi Arabia	MERS-CoV	ELISA		OD	0.04		0.8	10	Months	FALSE			Asymptomatic
27192543		Table	Patient 7	27	F	Saudi Arabia	MERS-CoV	IFA	IgG	Seropositive		Negative		3	Months	FALSE			Asymptomatic
27192543		Table	Patient 7	27	F	Saudi Arabia	MERS-CoV	IFA	IgG	Seropositive		Negative		10	Months	FALSE			Asymptomatic
27192543		Table	Patient 8	28	F	Saudi Arabia	MERS-CoV	ELISA		OD	0.12		0.8	3	Months	FALSE			Asymptomatic
27192543		Table	Patient 8	28	F	Saudi Arabia	MERS-CoV	ELISA		OD	0.06		0.8	10	Months	FALSE			Asymptomatic
27192543		Table	Patient 8	28	F	Saudi Arabia	MERS-CoV	IFA	IgG	Seropositive		Negative		3	Months	FALSE			Asymptomatic
27192543		Table	Patient 8	28	F	Saudi Arabia	MERS-CoV	IFA	IgG	Seropositive		Negative		10	Months	FALSE			Asymptomatic
27192543		Table	Patient 9	35	M	Saudi Arabia	MERS-CoV	ELISA		OD	0.07		0.8	3	Months	FALSE			Asymptomatic
27192543		Table	Patient 9	35	M	Saudi Arabia	MERS-CoV	ELISA		OD	0.04		0.8	10	Months	FALSE			Asymptomatic
27192543		Table	Patient 9	35	M	Saudi Arabia	MERS-CoV	IFA	IgG	Seropositive		Negative		3	Months	FALSE			Asymptomatic
27192543		Table	Patient 9	35	M	Saudi Arabia	MERS-CoV	IFA	IgG	Seropositive		Negative		10	Months	FALSE			Asymptomatic
28585916		Figure A	Patient C	55	M	South Korea	MERS-CoV	PRNT	Neutralizing	Titre	10		10	1	Days	FALSE			Severe
28585916		Figure A	Patient C	55	M	South Korea	MERS-CoV	PRNT	Neutralizing	Titre	40		10	4	Days	FALSE			Severe
28585916		Figure A	Patient C	55	M	South Korea	MERS-CoV	PRNT	Neutralizing	Titre	160		10	8	Days	FALSE			Severe
28585916		Figure A	Patient C	55	M	South Korea	MERS-CoV	PRNT	Neutralizing	Titre	640		10	11	Days	FALSE			Severe
28585916		Figure A	Patient C	55	M	South Korea	MERS-CoV	PRNT	Neutralizing	Titre	640		10	16	Days	FALSE			Severe
28585916		Figure A	Patient C	55	M	South Korea	MERS-CoV	PRNT	Neutralizing	Titre	640		10	19	Days	FALSE			Severe
28585916		Figure A	Patient C	55	M	South Korea	MERS-CoV	PRNT	Neutralizing	Titre	160		10	209	Days	FALSE			Severe
28585916		Figure A	Patient C	55	M	South Korea	MERS-CoV	PRNT	Neutralizing	Titre	80		10	338	Days	FALSE			Severe
28585916		Figure A	Patient D	35	M	South Korea	MERS-CoV	PRNT	Neutralizing	Titre	160		10	15	Days	FALSE			Severe
28585916		Figure A	Patient D	35	M	South Korea	MERS-CoV	PRNT	Neutralizing	Titre	160		10	18	Days	FALSE			Severe
28585916		Figure A	Patient D	35	M	South Korea	MERS-CoV	PRNT	Neutralizing	Titre	160		10	21	Days	FALSE			Severe
28585916		Figure A	Patient D	35	M	South Korea	MERS-CoV	PRNT	Neutralizing	Titre	320		10	24	Days	FALSE			Severe
28585916		Figure A	Patient D	35	M	South Korea	MERS-CoV	PRNT	Neutralizing	Titre	160		10	31	Days	FALSE			Severe
28585916		Figure A	Patient D	35	M	South Korea	MERS-CoV	PRNT	Neutralizing	Titre	160		10	57	Days	FALSE			Severe
28585916		Figure A	Patient D	35	M	South Korea	MERS-CoV	PRNT	Neutralizing	Titre	80		10	183	Days	FALSE			Severe
28585916		Figure A	Patient D	35	M	South Korea	MERS-CoV	PRNT	Neutralizing	Titre	80		10	296	Days	FALSE			Severe
28585916		Figure A	Patient D	35	M	South Korea	MERS-CoV	PRNT	Neutralizing	Titre	80		10	400	Days	FALSE			Severe
28585916		Figure A	Patient F	55	M	South Korea	MERS-CoV	PRNT	Neutralizing	Titre	40		10	8	Days	FALSE			Severe
28585916		Figure A	Patient F	55	M	South Korea	MERS-CoV	PRNT	Neutralizing	Titre	80		10	10	Days	FALSE			Severe
28585916		Figure A	Patient F	55	M	South Korea	MERS-CoV	PRNT	Neutralizing	Titre	320		10	14	Days	FALSE			Severe
28585916		Figure A	Patient F	55	M	South Korea	MERS-CoV	PRNT	Neutralizing	Titre	320		10	17	Days	FALSE			Severe
28585916		Figure A	Patient F	55	M	South Korea	MERS-CoV	PRNT	Neutralizing	Titre	320		10	24	Days	FALSE			Severe
28585916		Figure A	Patient F	55	M	South Korea	MERS-CoV	PRNT	Neutralizing	Titre	160		10	52	Days	FALSE			Severe
28585916		Figure A	Patient F	55	M	South Korea	MERS-CoV	PRNT	Neutralizing	Titre	80		10	242	Days	FALSE			Severe
28585916		Figure A	Patient F	55	M	South Korea	MERS-CoV	PRNT	Neutralizing	Titre	80		10	311	Days	FALSE			Severe
28585916		Figure A	Patient F	55	M	South Korea	MERS-CoV	PRNT	Neutralizing	Titre	80		10	397	Days	FALSE			Severe
28585916		Figure A	Patient G	56	M	South Korea	MERS-CoV	PRNT	Neutralizing	Titre	<=10		10	2	Days	FALSE			Severe
28585916		Figure A	Patient G	56	M	South Korea	MERS-CoV	PRNT	Neutralizing	Titre	<=10		10	7	Days	FALSE			Severe
28585916		Figure A	Patient G	56	M	South Korea	MERS-CoV	PRNT	Neutralizing	Titre	20		10	11	Days	FALSE			Severe
28585916		Figure A	Patient G	56	M	South Korea	MERS-CoV	PRNT	Neutralizing	Titre	40		10	14	Days	FALSE			Severe
28585916		Figure A	Patient G	56	M	South Korea	MERS-CoV	PRNT	Neutralizing	Titre	80		10	18	Days	FALSE			Severe
28585916		Figure A	Patient G	56	M	South Korea	MERS-CoV	PRNT	Neutralizing	Titre	80		10	21	Days	FALSE			Severe
28585916		Figure A	Patient G	56	M	South Korea	MERS-CoV	PRNT	Neutralizing	Titre	80		10	25	Days	FALSE			Severe
28585916		Figure A	Patient G	56	M	South Korea	MERS-CoV	PRNT	Neutralizing	Titre	80		10	28	Days	FALSE			Severe
28585916		Figure A	Patient G	56	M	South Korea	MERS-CoV	PRNT	Neutralizing	Titre	80		10	31	Days	FALSE			Severe
28585916		Figure A	Patient G	56	M	South Korea	MERS-CoV	PRNT	Neutralizing	Titre	80		10	216	Days	FALSE			Severe
28585916		Figure A	Patient G	56	M	South Korea	MERS-CoV	PRNT	Neutralizing	Titre	80		10	355	Days	FALSE			Severe
28585916		Figure A	Patient I	77	F	South Korea	MERS-CoV	PRNT	Neutralizing	Titre	<=10		10	19	Days	FALSE			Severe
28585916		Figure A	Patient I	77	F	South Korea	MERS-CoV	PRNT	Neutralizing	Titre	<=10		10	22	Days	FALSE			Severe
28585916		Figure A	Patient I	77	F	South Korea	MERS-CoV	PRNT	Neutralizing	Titre	40		10	25	Days	FALSE			Severe
28585916		Figure A	Patient I	77	F	South Korea	MERS-CoV	PRNT	Neutralizing	Titre	80		10	187	Days	FALSE			Severe
28585916		Figure A	Patient I	77	F	South Korea	MERS-CoV	PRNT	Neutralizing	Titre	80		10	295	Days	FALSE			Severe
28585916		Figure A	Patient I	77	F	South Korea	MERS-CoV	PRNT	Neutralizing	Titre	40		10	377	Days	FALSE			Severe
28585916	These points not really visible from plot. May be more than one in close proximity.	Figure A	Patient K	59	M	South Korea	MERS-CoV	PRNT	Neutralizing	Titre	<=10		10	19	Days	FALSE			Non-severe
28585916		Figure A	Patient K	59	M	South Korea	MERS-CoV	PRNT	Neutralizing	Titre	80		10	23	Days	FALSE			Non-severe
28585916		Figure A	Patient K	59	M	South Korea	MERS-CoV	PRNT	Neutralizing	Titre	80		10	28	Days	FALSE			Non-severe
28585916		Figure A	Patient K	59	M	South Korea	MERS-CoV	PRNT	Neutralizing	Titre	40		10	420	Days	FALSE			Non-severe
28585916	These points not really visible from plot. May be more than one in close proximity.	Figure A	Patient L	56	F	South Korea	MERS-CoV	PRNT	Neutralizing	Titre	<=10		10	5	Days	FALSE			Non-severe
28585916		Figure A	Patient L	56	F	South Korea	MERS-CoV	PRNT	Neutralizing	Titre	<=10		10	12	Days	FALSE			Non-severe
28585916		Figure A	Patient L	56	F	South Korea	MERS-CoV	PRNT	Neutralizing	Titre	<=10		10	16	Days	FALSE			Non-severe
28585916		Figure A	Patient L	56	F	South Korea	MERS-CoV	PRNT	Neutralizing	Titre	<=10		10	32	Days	FALSE			Non-severe
28585916		Figure A	Patient L	56	F	South Korea	MERS-CoV	PRNT	Neutralizing	Titre	<=10		10	99	Days	FALSE			Non-severe
28585916		Figure A	Patient L	56	F	South Korea	MERS-CoV	PRNT	Neutralizing	Titre	10		10	192	Days	FALSE			Non-severe
28585916		Figure A	Patient L	56	F	South Korea	MERS-CoV	PRNT	Neutralizing	Titre	10		10	285	Days	FALSE			Non-severe
28585916		Figure A	Patient L	56	F	South Korea	MERS-CoV	PRNT	Neutralizing	Titre	10		10	403	Days	FALSE			Non-severe
28585916	These points not really visible from plot. May be more than one in close proximity.	Figure A	Patient M	56	M	South Korea	MERS-CoV	PRNT	Neutralizing	Titre	<=10		10	4	Days	FALSE			Non-severe
28585916		Figure A	Patient M	56	M	South Korea	MERS-CoV	PRNT	Neutralizing	Titre	<=10		10	9	Days	FALSE			Non-severe
28585916		Figure A	Patient M	56	M	South Korea	MERS-CoV	PRNT	Neutralizing	Titre	<=10		10	13	Days	FALSE			Non-severe
28585916		Figure A	Patient M	56	M	South Korea	MERS-CoV	PRNT	Neutralizing	Titre	<=10		10	16	Days	FALSE			Non-severe
28585916		Figure A	Patient M	56	M	South Korea	MERS-CoV	PRNT	Neutralizing	Titre	<=10		10	209	Days	FALSE			Non-severe
28585916		Figure A	Patient M	56	M	South Korea	MERS-CoV	PRNT	Neutralizing	Titre	<=10		10	296	Days	FALSE			Non-severe
28585916		Figure A	Patient M	56	M	South Korea	MERS-CoV	PRNT	Neutralizing	Titre	<=10		10	394	Days	FALSE			Non-severe
28585916		Figure A	Patient N	54	M	South Korea	MERS-CoV	PRNT	Neutralizing	Titre	<=10		10	16	Days	FALSE			Non-severe
28585916		Figure A	Patient N	54	M	South Korea	MERS-CoV	PRNT	Neutralizing	Titre	<=10		10	21	Days	FALSE			Non-severe
28585916		Figure A	Patient N	54	M	South Korea	MERS-CoV	PRNT	Neutralizing	Titre	20		10	25	Days	FALSE			Non-severe
28585916		Figure A	Patient N	54	M	South Korea	MERS-CoV	PRNT	Neutralizing	Titre	20		10	28	Days	FALSE			Non-severe
28585916		Figure A	Patient N	54	M	South Korea	MERS-CoV	PRNT	Neutralizing	Titre	40		10	32	Days	FALSE			Non-severe
28585916		Figure A	Patient N	54	M	South Korea	MERS-CoV	PRNT	Neutralizing	Titre	80		10	47	Days	FALSE			Non-severe
28585916		Figure A	Patient N	54	M	South Korea	MERS-CoV	PRNT	Neutralizing	Titre	40		10	232	Days	FALSE			Non-severe
28585916		Figure A	Patient N	54	M	South Korea	MERS-CoV	PRNT	Neutralizing	Titre	40		10	308	Days	FALSE			Non-severe
28585916		Figure A	Patient N	54	M	South Korea	MERS-CoV	PRNT	Neutralizing	Titre	40		10	406	Days	FALSE			Non-severe
28585916		Figure A	Patient O	46	M	South Korea	MERS-CoV	PRNT	Neutralizing	Titre	<=10		10	9	Days	FALSE			Non-severe
28585916		Figure A	Patient O	46	M	South Korea	MERS-CoV	PRNT	Neutralizing	Titre	10		10	218	Days	FALSE			Non-severe
28585916		Figure A	Patient O	46	M	South Korea	MERS-CoV	PRNT	Neutralizing	Titre	10		10	294	Days	FALSE			Non-severe
28585916		Figure A	Patient O	46	M	South Korea	MERS-CoV	PRNT	Neutralizing	Titre	10		10	379	Days	FALSE			Non-severe
28585916	These points not really visible from plot. May be more than one in close proximity.	Figure A	Patient P	35	M	South Korea	MERS-CoV	PRNT	Neutralizing	Titre	<=10		10	7	Days	FALSE			Non-severe
28585916		Figure A	Patient P	35	M	South Korea	MERS-CoV	PRNT	Neutralizing	Titre	10		10	49	Days	FALSE			Non-severe
28585916		Figure A	Patient P	35	M	South Korea	MERS-CoV	PRNT	Neutralizing	Titre	<=10		10	212	Days	FALSE			Non-severe
28585916		Figure A	Patient P	35	M	South Korea	MERS-CoV	PRNT	Neutralizing	Titre	<=10		10	291	Days	FALSE			Non-severe
28585916		Figure A	Patient P	35	M	South Korea	MERS-CoV	PRNT	Neutralizing	Titre	<=10		10	386	Days	FALSE			Non-severe
28585916		Figure A	Patient C	55	M	South Korea	MERS-CoV	ELISA	IgG	OD ratio	0.6034482759		0.8	9	Days	FALSE			Severe
28585916		Figure A	Patient C	55	M	South Korea	MERS-CoV	ELISA	IgG	OD ratio	1.896551724		0.8	12	Days	FALSE			Severe
28585916		Figure A	Patient C	55	M	South Korea	MERS-CoV	ELISA	IgG	OD ratio	4.293103448		0.8	15	Days	FALSE			Severe
28585916		Figure A	Patient C	55	M	South Korea	MERS-CoV	ELISA	IgG	OD ratio	5		0.8	19	Days	FALSE			Severe
28585916		Figure A	Patient C	55	M	South Korea	MERS-CoV	ELISA	IgG	OD ratio	5.603448276		0.8	23	Days	FALSE			Severe
28585916		Figure A	Patient C	55	M	South Korea	MERS-CoV	ELISA	IgG	OD ratio	6.689655172		0.8	26	Days	FALSE			Severe
28585916		Figure A	Patient C	55	M	South Korea	MERS-CoV	ELISA	IgG	OD ratio	3.103448276		0.8	216	Days	FALSE			Severe
28585916		Figure A	Patient C	55	M	South Korea	MERS-CoV	ELISA	IgG	OD ratio	2.706896552		0.8	332	Days	FALSE			Severe
28585916		Figure A	Patient D	35	M	South Korea	MERS-CoV	ELISA	IgG	OD ratio	2		0.8	16	Days	FALSE			Severe
28585916		Figure A	Patient D	35	M	South Korea	MERS-CoV	ELISA	IgG	OD ratio	2.896551724		0.8	18	Days	FALSE			Severe
28585916		Figure A	Patient D	35	M	South Korea	MERS-CoV	ELISA	IgG	OD ratio	3.189655172		0.8	22	Days	FALSE			Severe
28585916		Figure A	Patient D	35	M	South Korea	MERS-CoV	ELISA	IgG	OD ratio	3.103448276		0.8	25	Days	FALSE			Severe
28585916		Figure A	Patient D	35	M	South Korea	MERS-CoV	ELISA	IgG	OD ratio	3.189655172		0.8	32	Days	FALSE			Severe
28585916		Figure A	Patient D	35	M	South Korea	MERS-CoV	ELISA	IgG	OD ratio	3.982758621		0.8	58	Days	FALSE			Severe
28585916		Figure A	Patient D	35	M	South Korea	MERS-CoV	ELISA	IgG	OD ratio	3.603448276		0.8	184	Days	FALSE			Severe
28585916		Figure A	Patient D	35	M	South Korea	MERS-CoV	ELISA	IgG	OD ratio	3.603448276		0.8	297	Days	FALSE			Severe
28585916		Figure A	Patient D	35	M	South Korea	MERS-CoV	ELISA	IgG	OD ratio	3		0.8	400	Days	FALSE			Severe
28585916		Figure A	Patient F	55	M	South Korea	MERS-CoV	ELISA	IgG	OD ratio	0.8793103448		0.8	19	Days	FALSE			Severe
28585916		Figure A	Patient F	55	M	South Korea	MERS-CoV	ELISA	IgG	OD ratio	2.775862069		0.8	22	Days	FALSE			Severe
28585916		Figure A	Patient F	55	M	South Korea	MERS-CoV	ELISA	IgG	OD ratio	3.879310345		0.8	25	Days	FALSE			Severe
28585916		Figure A	Patient F	55	M	South Korea	MERS-CoV	ELISA	IgG	OD ratio	3.879310345		0.8	28	Days	FALSE			Severe
28585916		Figure A	Patient F	55	M	South Korea	MERS-CoV	ELISA	IgG	OD ratio	4.086206897		0.8	35	Days	FALSE			Severe
28585916		Figure A	Patient F	55	M	South Korea	MERS-CoV	ELISA	IgG	OD ratio	3.879310345		0.8	63	Days	FALSE			Severe
28585916		Figure A	Patient F	55	M	South Korea	MERS-CoV	ELISA	IgG	OD ratio	2.189655172		0.8	253	Days	FALSE			Severe
28585916		Figure A	Patient F	55	M	South Korea	MERS-CoV	ELISA	IgG	OD ratio	2		0.8	317	Days	FALSE			Severe
28585916		Figure A	Patient F	55	M	South Korea	MERS-CoV	ELISA	IgG	OD ratio	2.172413793		0.8	408	Days	FALSE			Severe
28585916		Figure A	Patient G	56	M	South Korea	MERS-CoV	ELISA	IgG	OD ratio	0.5		0.8	10	Days	FALSE			Severe
28585916		Figure A	Patient G	56	M	South Korea	MERS-CoV	ELISA	IgG	OD ratio	0.5		0.8	15	Days	FALSE			Severe
28585916		Figure A	Patient G	56	M	South Korea	MERS-CoV	ELISA	IgG	OD ratio	1.396551724		0.8	19	Days	FALSE			Severe
28585916		Figure A	Patient G	56	M	South Korea	MERS-CoV	ELISA	IgG	OD ratio	2.482758621		0.8	22	Days	FALSE			Severe
28585916		Figure A	Patient G	56	M	South Korea	MERS-CoV	ELISA	IgG	OD ratio	2.896551724		0.8	26	Days	FALSE			Severe
28585916		Figure A	Patient G	56	M	South Korea	MERS-CoV	ELISA	IgG	OD ratio	3.396551724		0.8	29	Days	FALSE			Severe
28585916		Figure A	Patient G	56	M	South Korea	MERS-CoV	ELISA	IgG	OD ratio	3.706896552		0.8	33	Days	FALSE			Severe
28585916		Figure A	Patient G	56	M	South Korea	MERS-CoV	ELISA	IgG	OD ratio	3.896551724		0.8	36	Days	FALSE			Severe
28585916		Figure A	Patient G	56	M	South Korea	MERS-CoV	ELISA	IgG	OD ratio	3.793103448		0.8	40	Days	FALSE			Severe
28585916		Figure A	Patient G	56	M	South Korea	MERS-CoV	ELISA	IgG	OD ratio	3.396551724		0.8	224	Days	FALSE			Severe
28585916		Figure A	Patient G	56	M	South Korea	MERS-CoV	ELISA	IgG	OD ratio	3		0.8	363	Days	FALSE			Severe
28585916		Figure A	Patient I	77	F	South Korea	MERS-CoV	ELISA	IgG	OD ratio	0.5		0.8	17	Days	FALSE			Severe
28585916		Figure A	Patient I	77	F	South Korea	MERS-CoV	ELISA	IgG	OD ratio	0.5		0.8	20	Days	FALSE			Severe
28585916		Figure A	Patient I	77	F	South Korea	MERS-CoV	ELISA	IgG	OD ratio	1.620689655		0.8	23	Days	FALSE			Severe
28585916		Figure A	Patient I	77	F	South Korea	MERS-CoV	ELISA	IgG	OD ratio	2.913793103		0.8	185	Days	FALSE			Severe
28585916		Figure A	Patient I	77	F	South Korea	MERS-CoV	ELISA	IgG	OD ratio	2.603448276		0.8	303	Days	FALSE			Severe
28585916		Figure A	Patient I	77	F	South Korea	MERS-CoV	ELISA	IgG	OD ratio	2.103448276		0.8	375	Days	FALSE			Severe
28585916		Figure A	Patient K	59	M	South Korea	MERS-CoV	ELISA	IgG	OD ratio	0.4827586207		0.8	17	Days	FALSE			Non-severe
28585916		Figure A	Patient K	59	M	South Korea	MERS-CoV	ELISA	IgG	OD ratio	1.5		0.8	22	Days	FALSE			Non-severe
28585916		Figure A	Patient K	59	M	South Korea	MERS-CoV	ELISA	IgG	OD ratio	2.189655172		0.8	27	Days	FALSE			Non-severe
28585916		Figure A	Patient K	59	M	South Korea	MERS-CoV	ELISA	IgG	OD ratio	1.603448276		0.8	425	Days	FALSE			Non-severe
28585916	These points not really visible from plot. May be more than one in close proximity.	Figure A	Patient L	56	F	South Korea	MERS-CoV	ELISA	IgG	OD ratio	0.8620689655		0.8	21	Days	FALSE			Non-severe
28585916		Figure A	Patient L	56	F	South Korea	MERS-CoV	ELISA	IgG	OD ratio	1.482758621		0.8	37	Days	FALSE			Non-severe
28585916		Figure A	Patient L	56	F	South Korea	MERS-CoV	ELISA	IgG	OD ratio	0.8965517241		0.8	104	Days	FALSE			Non-severe
28585916		Figure A	Patient L	56	F	South Korea	MERS-CoV	ELISA	IgG	OD ratio	0.7931034483		0.8	197	Days	FALSE			Non-severe
28585916		Figure A	Patient L	56	F	South Korea	MERS-CoV	ELISA	IgG	OD ratio	0.8965517241		0.8	290	Days	FALSE			Non-severe
28585916		Figure A	Patient L	56	F	South Korea	MERS-CoV	ELISA	IgG	OD ratio	0.8965517241		0.8	408	Days	FALSE			Non-severe
28585916	These points not really visible from plot. May be more than one in close proximity.	Figure A	Patient M	56	M	South Korea	MERS-CoV	ELISA	IgG	OD ratio	0.5		0.8	21	Days	FALSE			Non-severe
28585916		Figure A	Patient M	56	M	South Korea	MERS-CoV	ELISA	IgG	OD ratio	0.6034482759		0.8	214	Days	FALSE			Non-severe
28585916		Figure A	Patient M	56	M	South Korea	MERS-CoV	ELISA	IgG	OD ratio	0.6034482759		0.8	301	Days	FALSE			Non-severe
28585916		Figure A	Patient M	56	M	South Korea	MERS-CoV	ELISA	IgG	OD ratio	0.6034482759		0.8	399	Days	FALSE			Non-severe
28585916	These points not really visible from plot. May be more than one in close proximity.	Figure A	Patient N	54	M	South Korea	MERS-CoV	ELISA	IgG	OD ratio	0.5		0.8	5	Days	FALSE			Non-severe
28585916		Figure A	Patient N	54	M	South Korea	MERS-CoV	ELISA	IgG	OD ratio	0.5		0.8	11	Days	FALSE			Non-severe
28585916		Figure A	Patient N	54	M	South Korea	MERS-CoV	ELISA	IgG	OD ratio	2.689655172		0.8	15	Days	FALSE			Non-severe
28585916		Figure A	Patient N	54	M	South Korea	MERS-CoV	ELISA	IgG	OD ratio	3.293103448		0.8	18	Days	FALSE			Non-severe
28585916		Figure A	Patient N	54	M	South Korea	MERS-CoV	ELISA	IgG	OD ratio	3.603448276		0.8	19	Days	FALSE			Non-severe
28585916		Figure A	Patient N	54	M	South Korea	MERS-CoV	ELISA	IgG	OD ratio	4.586206897		0.8	29	Days	FALSE			Non-severe
28585916		Figure A	Patient N	54	M	South Korea	MERS-CoV	ELISA	IgG	OD ratio	2.103448276		0.8	222	Days	FALSE			Non-severe
28585916		Figure A	Patient N	54	M	South Korea	MERS-CoV	ELISA	IgG	OD ratio	2.103448276		0.8	298	Days	FALSE			Non-severe
28585916		Figure A	Patient N	54	M	South Korea	MERS-CoV	ELISA	IgG	OD ratio	1.896551724		0.8	396	Days	FALSE			Non-severe
28585916	These points not really visible from plot. May be more than one in close proximity.	Figure A	Patient O	46	M	South Korea	MERS-CoV	ELISA	IgG	OD ratio	0.5		0.8	14	Days	FALSE			Non-severe
28585916		Figure A	Patient O	46	M	South Korea	MERS-CoV	ELISA	IgG	OD ratio	1.103448276		0.8	223	Days	FALSE			Non-severe
28585916		Figure A	Patient O	46	M	South Korea	MERS-CoV	ELISA	IgG	OD ratio	1		0.8	299	Days	FALSE			Non-severe
28585916		Figure A	Patient O	46	M	South Korea	MERS-CoV	ELISA	IgG	OD ratio	1		0.8	384	Days	FALSE			Non-severe
28585916	These points not really visible from plot. May be more than one in close proximity.	Figure A	Patient P	35	M	South Korea	MERS-CoV	ELISA	IgG	OD ratio	0.5		0.8	11	Days	FALSE			Non-severe
28585916		Figure A	Patient P	35	M	South Korea	MERS-CoV	ELISA	IgG	OD ratio	1		0.8	14	Days	FALSE			Non-severe
28585916		Figure A	Patient P	35	M	South Korea	MERS-CoV	ELISA	IgG	OD ratio	0.7931034483		0.8	54	Days	FALSE			Non-severe
28585916		Figure A	Patient P	35	M	South Korea	MERS-CoV	ELISA	IgG	OD ratio	0.6896551724		0.8	217	Days	FALSE			Non-severe
28585916		Figure A	Patient P	35	M	South Korea	MERS-CoV	ELISA	IgG	OD ratio	0.6896551724		0.8	295	Days	FALSE			Non-severe
28585916		Figure A	Patient P	35	M	South Korea	MERS-CoV	ELISA	IgG	OD ratio	0.6896551724		0.8	391	Days	FALSE			Non-severe
Zhao et al. preprint		Figure 1B				China	SARS-CoV-2	ELISA	Ab	Cumulative proportion				0	Days	TRUE	0	141	Non-critical
Zhao et al. preprint		Figure 1B				China	SARS-CoV-2	ELISA	Ab	Cumulative proportion				1	Days	TRUE	1	141	Non-critical
Zhao et al. preprint		Figure 1B				China	SARS-CoV-2	ELISA	Ab	Cumulative proportion				2	Days	TRUE	3	141	Non-critical
Zhao et al. preprint		Figure 1B				China	SARS-CoV-2	ELISA	Ab	Cumulative proportion				3	Days	TRUE	4	141	Non-critical
Zhao et al. preprint		Figure 1B				China	SARS-CoV-2	ELISA	Ab	Cumulative proportion				4	Days	TRUE	7	141	Non-critical
Zhao et al. preprint		Figure 1B				China	SARS-CoV-2	ELISA	Ab	Cumulative proportion				5	Days	TRUE	11	141	Non-critical
Zhao et al. preprint		Figure 1B				China	SARS-CoV-2	ELISA	Ab	Cumulative proportion				6	Days	TRUE	23	141	Non-critical
Zhao et al. preprint		Figure 1B				China	SARS-CoV-2	ELISA	Ab	Cumulative proportion				7	Days	TRUE	31	141	Non-critical
Zhao et al. preprint		Figure 1B				China	SARS-CoV-2	ELISA	Ab	Cumulative proportion				8	Days	TRUE	47	141	Non-critical
Zhao et al. preprint		Figure 1B				China	SARS-CoV-2	ELISA	Ab	Cumulative proportion				9	Days	TRUE	56	141	Non-critical
Zhao et al. preprint		Figure 1B				China	SARS-CoV-2	ELISA	Ab	Cumulative proportion				10	Days	TRUE	67	141	Non-critical
Zhao et al. preprint		Figure 1B				China	SARS-CoV-2	ELISA	Ab	Cumulative proportion				11	Days	TRUE	82	141	Non-critical
Zhao et al. preprint		Figure 1B				China	SARS-CoV-2	ELISA	Ab	Cumulative proportion				12	Days	TRUE	99	141	Non-critical
Zhao et al. preprint		Figure 1B				China	SARS-CoV-2	ELISA	Ab	Cumulative proportion				13	Days	TRUE	110	141	Non-critical
Zhao et al. preprint		Figure 1B				China	SARS-CoV-2	ELISA	Ab	Cumulative proportion				14	Days	TRUE	117	141	Non-critical
Zhao et al. preprint		Figure 1B				China	SARS-CoV-2	ELISA	Ab	Cumulative proportion				15	Days	TRUE	123	141	Non-critical
Zhao et al. preprint		Figure 1B				China	SARS-CoV-2	ELISA	Ab	Cumulative proportion				16	Days	TRUE	128	141	Non-critical
Zhao et al. preprint		Figure 1B				China	SARS-CoV-2	ELISA	Ab	Cumulative proportion				17	Days	TRUE	131	141	Non-critical
Zhao et al. preprint		Figure 1B				China	SARS-CoV-2	ELISA	Ab	Cumulative proportion				18	Days	TRUE	134	141	Non-critical
Zhao et al. preprint		Figure 1B				China	SARS-CoV-2	ELISA	Ab	Cumulative proportion				19	Days	TRUE	137	141	Non-critical
Zhao et al. preprint		Figure 1B				China	SARS-CoV-2	ELISA	Ab	Cumulative proportion				20	Days	TRUE	137	141	Non-critical
Zhao et al. preprint		Figure 1B				China	SARS-CoV-2	ELISA	Ab	Cumulative proportion				21	Days	TRUE	137	141	Non-critical
Zhao et al. preprint		Figure 1B				China	SARS-CoV-2	ELISA	Ab	Cumulative proportion				22	Days	TRUE	138	141	Non-critical
Zhao et al. preprint		Figure 1B				China	SARS-CoV-2	ELISA	Ab	Cumulative proportion				24	Days	TRUE	139	141	Non-critical
Zhao et al. preprint		Figure 1B				China	SARS-CoV-2	ELISA	Ab	Cumulative proportion				39	Days	TRUE	140	141	Non-critical
Zhao et al. preprint		Figure 1B				China	SARS-CoV-2	ELISA	Ab	Cumulative proportion				0	Days	TRUE	0	32	Critical
Zhao et al. preprint		Figure 1B				China	SARS-CoV-2	ELISA	Ab	Cumulative proportion				4	Days	TRUE	2	32	Critical
Zhao et al. preprint		Figure 1B				China	SARS-CoV-2	ELISA	Ab	Cumulative proportion				5	Days	TRUE	3	32	Critical
Zhao et al. preprint		Figure 1B				China	SARS-CoV-2	ELISA	Ab	Cumulative proportion				6	Days	TRUE	5	32	Critical
Zhao et al. preprint		Figure 1B				China	SARS-CoV-2	ELISA	Ab	Cumulative proportion				8	Days	TRUE	6	32	Critical
Zhao et al. preprint		Figure 1B				China	SARS-CoV-2	ELISA	Ab	Cumulative proportion				9	Days	TRUE	9	32	Critical
Zhao et al. preprint		Figure 1B				China	SARS-CoV-2	ELISA	Ab	Cumulative proportion				10	Days	TRUE	11	32	Critical
Zhao et al. preprint		Figure 1B				China	SARS-CoV-2	ELISA	Ab	Cumulative proportion				11	Days	TRUE	14	32	Critical
Zhao et al. preprint		Figure 1B				China	SARS-CoV-2	ELISA	Ab	Cumulative proportion				12	Days	TRUE	19	32	Critical
Zhao et al. preprint		Figure 1B				China	SARS-CoV-2	ELISA	Ab	Cumulative proportion				13	Days	TRUE	20	32	Critical
Zhao et al. preprint		Figure 1B				China	SARS-CoV-2	ELISA	Ab	Cumulative proportion				14	Days	TRUE	21	32	Critical
Zhao et al. preprint		Figure 1B				China	SARS-CoV-2	ELISA	Ab	Cumulative proportion				15	Days	TRUE	24	32	Critical
Zhao et al. preprint		Figure 1B				China	SARS-CoV-2	ELISA	Ab	Cumulative proportion				17	Days	TRUE	26	32	Critical
Zhao et al. preprint		Figure 1B				China	SARS-CoV-2	ELISA	Ab	Cumulative proportion				18	Days	TRUE	28	32	Critical
Zhao et al. preprint		Figure 1B				China	SARS-CoV-2	ELISA	Ab	Cumulative proportion				19	Days	TRUE	29	32	Critical
Zhao et al. preprint		Figure 1B				China	SARS-CoV-2	ELISA	IgM	Cumulative proportion				20	Days	TRUE	31	32	Critical
Zhao et al. preprint		Figure 1B				China	SARS-CoV-2	ELISA	IgM	Cumulative proportion				21	Days	TRUE	32	32	Critical
Zhao et al. preprint		Figure 1C				China	SARS-CoV-2	ELISA	IgM	Cumulative proportion				0	Days	TRUE	0	141	Non-critical
Zhao et al. preprint		Figure 1C				China	SARS-CoV-2	ELISA	IgM	Cumulative proportion				1	Days	TRUE	1	141	Non-critical
Zhao et al. preprint		Figure 1C				China	SARS-CoV-2	ELISA	IgM	Cumulative proportion				2	Days	TRUE	3	141	Non-critical
Zhao et al. preprint		Figure 1C				China	SARS-CoV-2	ELISA	IgM	Cumulative proportion				3	Days	TRUE	4	141	Non-critical
Zhao et al. preprint		Figure 1C				China	SARS-CoV-2	ELISA	IgM	Cumulative proportion				4	Days	TRUE	5	141	Non-critical
Zhao et al. preprint		Figure 1C				China	SARS-CoV-2	ELISA	IgM	Cumulative proportion				5	Days	TRUE	9	141	Non-critical
Zhao et al. preprint		Figure 1C				China	SARS-CoV-2	ELISA	IgM	Cumulative proportion				6	Days	TRUE	17	141	Non-critical
Zhao et al. preprint		Figure 1C				China	SARS-CoV-2	ELISA	IgM	Cumulative proportion				7	Days	TRUE	23	141	Non-critical
Zhao et al. preprint		Figure 1C				China	SARS-CoV-2	ELISA	IgM	Cumulative proportion				8	Days	TRUE	35	141	Non-critical
Zhao et al. preprint		Figure 1C				China	SARS-CoV-2	ELISA	IgM	Cumulative proportion				9	Days	TRUE	41	141	Non-critical
Zhao et al. preprint		Figure 1C				China	SARS-CoV-2	ELISA	IgM	Cumulative proportion				10	Days	TRUE	52	141	Non-critical
Zhao et al. preprint		Figure 1C				China	SARS-CoV-2	ELISA	IgM	Cumulative proportion				11	Days	TRUE	69	141	Non-critical
Zhao et al. preprint		Figure 1C				China	SARS-CoV-2	ELISA	IgM	Cumulative proportion				12	Days	TRUE	85	141	Non-critical
Zhao et al. preprint		Figure 1C				China	SARS-CoV-2	ELISA	IgM	Cumulative proportion				13	Days	TRUE	96	141	Non-critical
Zhao et al. preprint		Figure 1C				China	SARS-CoV-2	ELISA	IgM	Cumulative proportion				14	Days	TRUE	102	141	Non-critical
Zhao et al. preprint		Figure 1C				China	SARS-CoV-2	ELISA	IgM	Cumulative proportion				15	Days	TRUE	108	141	Non-critical
Zhao et al. preprint		Figure 1C				China	SARS-CoV-2	ELISA	IgM	Cumulative proportion				16	Days	TRUE	114	141	Non-critical
Zhao et al. preprint		Figure 1C				China	SARS-CoV-2	ELISA	IgM	Cumulative proportion				17	Days	TRUE	122	141	Non-critical
Zhao et al. preprint		Figure 1C				China	SARS-CoV-2	ELISA	IgM	Cumulative proportion				18	Days	TRUE	129	141	Non-critical
Zhao et al. preprint		Figure 1C				China	SARS-CoV-2	ELISA	IgM	Cumulative proportion				19	Days	TRUE	132	141	Non-critical
Zhao et al. preprint		Figure 1C				China	SARS-CoV-2	ELISA	IgM	Cumulative proportion				20	Days	TRUE	134	141	Non-critical
Zhao et al. preprint		Figure 1C				China	SARS-CoV-2	ELISA	IgM	Cumulative proportion				21	Days	TRUE	136	141	Non-critical
Zhao et al. preprint		Figure 1C				China	SARS-CoV-2	ELISA	IgM	Cumulative proportion				22	Days	TRUE	138	141	Non-critical
Zhao et al. preprint		Figure 1C				China	SARS-CoV-2	ELISA	IgM	Cumulative proportion				27	Days	TRUE	140	141	Non-critical
Zhao et al. preprint		Figure 1C				China	SARS-CoV-2	ELISA	IgM	Cumulative proportion				39	Days	TRUE	142	141	Non-critical
Zhao et al. preprint		Figure 1C				China	SARS-CoV-2	ELISA	IgM	Cumulative proportion				0	Days	TRUE	0	32	Critical
Zhao et al. preprint		Figure 1C				China	SARS-CoV-2	ELISA	IgM	Cumulative proportion				4	Days	TRUE	1	32	Critical
Zhao et al. preprint		Figure 1C				China	SARS-CoV-2	ELISA	IgM	Cumulative proportion				5	Days	TRUE	2	32	Critical
Zhao et al. preprint		Figure 1C				China	SARS-CoV-2	ELISA	IgM	Cumulative proportion				6	Days	TRUE	3	32	Critical
Zhao et al. preprint		Figure 1C				China	SARS-CoV-2	ELISA	IgM	Cumulative proportion				7	Days	TRUE	4	32	Critical
Zhao et al. preprint		Figure 1C				China	SARS-CoV-2	ELISA	IgM	Cumulative proportion				8	Days	TRUE	5	32	Critical
Zhao et al. preprint		Figure 1C				China	SARS-CoV-2	ELISA	IgM	Cumulative proportion				9	Days	TRUE	7	32	Critical
Zhao et al. preprint		Figure 1C				China	SARS-CoV-2	ELISA	IgM	Cumulative proportion				10	Days	TRUE	8	32	Critical
Zhao et al. preprint		Figure 1C				China	SARS-CoV-2	ELISA	IgM	Cumulative proportion				11	Days	TRUE	10	32	Critical
Zhao et al. preprint		Figure 1C				China	SARS-CoV-2	ELISA	IgM	Cumulative proportion				12	Days	TRUE	17	32	Critical
Zhao et al. preprint		Figure 1C				China	SARS-CoV-2	ELISA	IgM	Cumulative proportion				13	Days	TRUE	19	32	Critical
Zhao et al. preprint		Figure 1C				China	SARS-CoV-2	ELISA	IgM	Cumulative proportion				14	Days	TRUE	20	32	Critical
Zhao et al. preprint		Figure 1C				China	SARS-CoV-2	ELISA	IgM	Cumulative proportion				15	Days	TRUE	22	32	Critical
Zhao et al. preprint		Figure 1C				China	SARS-CoV-2	ELISA	IgM	Cumulative proportion				16	Days	TRUE	23	32	Critical
Zhao et al. preprint		Figure 1C				China	SARS-CoV-2	ELISA	IgM	Cumulative proportion				17	Days	TRUE	24	32	Critical
Zhao et al. preprint		Figure 1C				China	SARS-CoV-2	ELISA	IgM	Cumulative proportion				18	Days	TRUE	25	32	Critical
Zhao et al. preprint		Figure 1C				China	SARS-CoV-2	ELISA	IgM	Cumulative proportion				19	Days	TRUE	28	32	Critical
Zhao et al. preprint		Figure 1C				China	SARS-CoV-2	ELISA	IgM	Cumulative proportion				20	Days	TRUE	30	32	Critical
Zhao et al. preprint		Figure 1C				China	SARS-CoV-2	ELISA	IgM	Cumulative proportion				25	Days	TRUE	32	32	Critical
Zhao et al. preprint		Figure 1D				China	SARS-CoV-2	ELISA	IgG	Cumulative proportion				0	Days	TRUE	0	141	Non-critical
Zhao et al. preprint		Figure 1D				China	SARS-CoV-2	ELISA	IgG	Cumulative proportion				1	Days	TRUE	1	141	Non-critical
Zhao et al. preprint		Figure 1D				China	SARS-CoV-2	ELISA	IgG	Cumulative proportion				2	Days	TRUE	2	141	Non-critical
Zhao et al. preprint		Figure 1D				China	SARS-CoV-2	ELISA	IgG	Cumulative proportion				3	Days	TRUE	3	141	Non-critical
Zhao et al. preprint		Figure 1D				China	SARS-CoV-2	ELISA	IgG	Cumulative proportion				5	Days	TRUE	6	141	Non-critical
Zhao et al. preprint		Figure 1D				China	SARS-CoV-2	ELISA	IgG	Cumulative proportion				6	Days	TRUE	11	141	Non-critical
Zhao et al. preprint		Figure 1D				China	SARS-CoV-2	ELISA	IgG	Cumulative proportion				7	Days	TRUE	15	141	Non-critical
Zhao et al. preprint		Figure 1D				China	SARS-CoV-2	ELISA	IgG	Cumulative proportion				8	Days	TRUE	22	141	Non-critical
Zhao et al. preprint		Figure 1D				China	SARS-CoV-2	ELISA	IgG	Cumulative proportion				9	Days	TRUE	28	141	Non-critical
Zhao et al. preprint		Figure 1D				China	SARS-CoV-2	ELISA	IgG	Cumulative proportion				10	Days	TRUE	39	141	Non-critical
Zhao et al. preprint		Figure 1D				China	SARS-CoV-2	ELISA	IgG	Cumulative proportion				11	Days	TRUE	50	141	Non-critical
Zhao et al. preprint		Figure 1D				China	SARS-CoV-2	ELISA	IgG	Cumulative proportion				12	Days	TRUE	66	141	Non-critical
Zhao et al. preprint		Figure 1D				China	SARS-CoV-2	ELISA	IgG	Cumulative proportion				13	Days	TRUE	75	141	Non-critical
Zhao et al. preprint		Figure 1D				China	SARS-CoV-2	ELISA	IgG	Cumulative proportion				14	Days	TRUE	80	141	Non-critical
Zhao et al. preprint		Figure 1D				China	SARS-CoV-2	ELISA	IgG	Cumulative proportion				15	Days	TRUE	89	141	Non-critical
Zhao et al. preprint		Figure 1D				China	SARS-CoV-2	ELISA	IgG	Cumulative proportion				16	Days	TRUE	102	141	Non-critical
Zhao et al. preprint		Figure 1D				China	SARS-CoV-2	ELISA	IgG	Cumulative proportion				17	Days	TRUE	112	141	Non-critical
Zhao et al. preprint		Figure 1D				China	SARS-CoV-2	ELISA	IgG	Cumulative proportion				18	Days	TRUE	121	141	Non-critical
Zhao et al. preprint		Figure 1D				China	SARS-CoV-2	ELISA	IgG	Cumulative proportion				19	Days	TRUE	124	141	Non-critical
Zhao et al. preprint		Figure 1D				China	SARS-CoV-2	ELISA	IgG	Cumulative proportion				20	Days	TRUE	127	141	Non-critical
Zhao et al. preprint		Figure 1D				China	SARS-CoV-2	ELISA	IgG	Cumulative proportion				39	Days	TRUE	127	141	Non-critical
Zhao et al. preprint		Figure 1D				China	SARS-CoV-2	ELISA	IgG	Cumulative proportion				0	Days	TRUE	0	32	Critical
Zhao et al. preprint		Figure 1D				China	SARS-CoV-2	ELISA	IgG	Cumulative proportion				5	Days	TRUE	1	32	Critical
Zhao et al. preprint		Figure 1D				China	SARS-CoV-2	ELISA	IgG	Cumulative proportion				6	Days	TRUE	3	32	Critical
Zhao et al. preprint		Figure 1D				China	SARS-CoV-2	ELISA	IgG	Cumulative proportion				8	Days	TRUE	5	32	Critical
Zhao et al. preprint		Figure 1D				China	SARS-CoV-2	ELISA	IgG	Cumulative proportion				9	Days	TRUE	6	32	Critical
Zhao et al. preprint		Figure 1D				China	SARS-CoV-2	ELISA	IgG	Cumulative proportion				10	Days	TRUE	8	32	Critical
Zhao et al. preprint		Figure 1D				China	SARS-CoV-2	ELISA	IgG	Cumulative proportion				11	Days	TRUE	9	32	Critical
Zhao et al. preprint		Figure 1D				China	SARS-CoV-2	ELISA	IgG	Cumulative proportion				12	Days	TRUE	12	32	Critical
Zhao et al. preprint		Figure 1D				China	SARS-CoV-2	ELISA	IgG	Cumulative proportion				14	Days	TRUE	15	32	Critical
Zhao et al. preprint		Figure 1D				China	SARS-CoV-2	ELISA	IgG	Cumulative proportion				15	Days	TRUE	17	32	Critical
Zhao et al. preprint		Figure 1D				China	SARS-CoV-2	ELISA	IgG	Cumulative proportion				17	Days	TRUE	18	32	Critical
Zhao et al. preprint		Figure 1D				China	SARS-CoV-2	ELISA	IgG	Cumulative proportion				18	Days	TRUE	20	32	Critical
Zhao et al. preprint		Figure 1D				China	SARS-CoV-2	ELISA	IgG	Cumulative proportion				19	Days	TRUE	22	32	Critical
Zhao et al. preprint		Figure 1D				China	SARS-CoV-2	ELISA	IgG	Cumulative proportion				20	Days	TRUE	24	32	Critical
Zhao et al. preprint		Figure 1D				China	SARS-CoV-2	ELISA	IgG	Cumulative proportion				22	Days	TRUE	26	32	Critical
Zhao et al. preprint		Figure 1D				China	SARS-CoV-2	ELISA	IgG	Cumulative proportion				23	Days	TRUE	27	32	Critical
Zhao et al. preprint		Figure 1D				China	SARS-CoV-2	ELISA	IgG	Cumulative proportion				25	Days	TRUE	29	32	Critical
Zhao et al. preprint		Figure 1D				China	SARS-CoV-2	ELISA	IgG	Cumulative proportion				27	Days	TRUE	30	32	Critical
Zhao et al. preprint		Figure 1D				China	SARS-CoV-2	ELISA	IgG	Cumulative proportion				28	Days	TRUE	32	32	Critical
26583829	Some of the points and curves in these figures are difficult to tell apart	Figure B	A	38	M	South Korea	MERS-CoV	PRNT (50)	Neutralizing	Titre	<10		10	2	Days	FALSE			Severe, requiring mechanical ventilation
26583829	Some of the points and curves in these figures are difficult to tell apart	Figure B	A	38	M	South Korea	MERS-CoV	PRNT (50)	Neutralizing	Titre	<10		10	6	Days	FALSE			Severe, requiring mechanical ventilation
26583829	Some of the points and curves in these figures are difficult to tell apart	Figure B	A	38	M	South Korea	MERS-CoV	PRNT (50)	Neutralizing	Titre	<10		10	9	Days	FALSE			Severe, requiring mechanical ventilation
26583829	Some of the points and curves in these figures are difficult to tell apart	Figure B	A	38	M	South Korea	MERS-CoV	PRNT (50)	Neutralizing	Titre	<10		10	11	Days	FALSE			Severe, requiring mechanical ventilation
26583829	Some of the points and curves in these figures are difficult to tell apart	Figure B	A	38	M	South Korea	MERS-CoV	PRNT (50)	Neutralizing	Titre	<10		10	13	Days	FALSE			Severe, requiring mechanical ventilation
26583829	Some of the points and curves in these figures are difficult to tell apart	Figure B	A	38	M	South Korea	MERS-CoV	PRNT (50)	Neutralizing	Titre	<10		10	15	Days	FALSE			Severe, requiring mechanical ventilation
26583829	Some of the points and curves in these figures are difficult to tell apart	Figure B	A	38	M	South Korea	MERS-CoV	PRNT (50)	Neutralizing	Titre	10		10	18	Days	FALSE			Severe, requiring mechanical ventilation
26583829	Some of the points and curves in these figures are difficult to tell apart	Figure B	A	38	M	South Korea	MERS-CoV	PRNT (50)	Neutralizing	Titre	160		10	21	Days	FALSE			Severe, requiring mechanical ventilation
26583829	Some of the points and curves in these figures are difficult to tell apart	Figure B	B	65	M	South Korea	MERS-CoV	PRNT (50)	Neutralizing	Titre	<10		10	12	Days	FALSE			Severe, requiring mechanical ventilation
26583829	Some of the points and curves in these figures are difficult to tell apart	Figure B	B	65	M	South Korea	MERS-CoV	PRNT (50)	Neutralizing	Titre	20		10	13	Days	FALSE			Severe, requiring mechanical ventilation
26583829	Some of the points and curves in these figures are difficult to tell apart	Figure B	B	65	M	South Korea	MERS-CoV	PRNT (50)	Neutralizing	Titre	>=320		10	18	Days	FALSE			Severe, requiring mechanical ventilation
26583829	Some of the points and curves in these figures are difficult to tell apart	Figure B	B	65	M	South Korea	MERS-CoV	PRNT (50)	Neutralizing	Titre	>=320		10	21	Days	FALSE			Severe, requiring mechanical ventilation
26583829	Some of the points and curves in these figures are difficult to tell apart	Figure B	B	65	M	South Korea	MERS-CoV	PRNT (50)	Neutralizing	Titre	>=320		10	25	Days	FALSE			Severe, requiring mechanical ventilation
26583829	Some of the points and curves in these figures are difficult to tell apart	Figure B	B	65	M	South Korea	MERS-CoV	PRNT (50)	Neutralizing	Titre	>=320		10	32	Days	FALSE			Severe, requiring mechanical ventilation
26583829	Some of the points and curves in these figures are difficult to tell apart	Figure B	B	65	M	South Korea	MERS-CoV	PRNT (50)	Neutralizing	Titre	>=320		10	35	Days	FALSE			Severe, requiring mechanical ventilation
26583829	Some of the points and curves in these figures are difficult to tell apart	Figure B	B	65	M	South Korea	MERS-CoV	PRNT (50)	Neutralizing	Titre	>=320		10	39	Days	FALSE			Severe, requiring mechanical ventilation
26583829	Some of the points and curves in these figures are difficult to tell apart	Figure B	C	55	M	South Korea	MERS-CoV	PRNT (50)	Neutralizing	Titre	40		10	9	Days	FALSE			Severe, requiring mechanical ventilation
26583829	Some of the points and curves in these figures are difficult to tell apart	Figure B	C	55	M	South Korea	MERS-CoV	PRNT (50)	Neutralizing	Titre	160		10	12	Days	FALSE			Severe, requiring mechanical ventilation
26583829	Some of the points and curves in these figures are difficult to tell apart	Figure B	C	55	M	South Korea	MERS-CoV	PRNT (50)	Neutralizing	Titre	>=320		10	16	Days	FALSE			Severe, requiring mechanical ventilation
26583829	Some of the points and curves in these figures are difficult to tell apart	Figure B	C	55	M	South Korea	MERS-CoV	PRNT (50)	Neutralizing	Titre	>=320		10	19	Days	FALSE			Severe, requiring mechanical ventilation
26583829	Some of the points and curves in these figures are difficult to tell apart	Figure B	C	55	M	South Korea	MERS-CoV	PRNT (50)	Neutralizing	Titre	>=320		10	23	Days	FALSE			Severe, requiring mechanical ventilation
26583829	Some of the points and curves in these figures are difficult to tell apart	Figure B	C	55	M	South Korea	MERS-CoV	PRNT (50)	Neutralizing	Titre	>=320		10	26	Days	FALSE			Severe, requiring mechanical ventilation
26583829	Some of the points and curves in these figures are difficult to tell apart	Figure B	D	35	M	South Korea	MERS-CoV	PRNT (50)	Neutralizing	Titre	>=320		10	13	Days	FALSE			Severe, requiring mechanical ventilation
26583829	Some of the points and curves in these figures are difficult to tell apart	Figure B	D	35	M	South Korea	MERS-CoV	PRNT (50)	Neutralizing	Titre	>=320		10	16	Days	FALSE			Severe, requiring mechanical ventilation
26583829	Some of the points and curves in these figures are difficult to tell apart	Figure B	D	35	M	South Korea	MERS-CoV	PRNT (50)	Neutralizing	Titre	>=320		10	18	Days	FALSE			Severe, requiring mechanical ventilation
26583829	Some of the points and curves in these figures are difficult to tell apart	Figure B	D	35	M	South Korea	MERS-CoV	PRNT (50)	Neutralizing	Titre	>=320		10	22	Days	FALSE			Severe, requiring mechanical ventilation
26583829	Some of the points and curves in these figures are difficult to tell apart	Figure B	D	35	M	South Korea	MERS-CoV	PRNT (50)	Neutralizing	Titre	>=320		10	25	Days	FALSE			Severe, requiring mechanical ventilation
26583829	Some of the points and curves in these figures are difficult to tell apart	Figure B	D	35	M	South Korea	MERS-CoV	PRNT (50)	Neutralizing	Titre	>=320		10	29	Days	FALSE			Severe, requiring mechanical ventilation
26583829	Some of the points and curves in these figures are difficult to tell apart	Figure B	E	79	F	South Korea	MERS-CoV	PRNT (50)	Neutralizing	Titre	<10		10	2	Days	FALSE			Severe, requiring mechanical ventilation
26583829	Some of the points and curves in these figures are difficult to tell apart	Figure B	E	79	F	South Korea	MERS-CoV	PRNT (50)	Neutralizing	Titre	<10		10	9	Days	FALSE			Severe, requiring mechanical ventilation
26583829	Some of the points and curves in these figures are difficult to tell apart	Figure B	E	79	F	South Korea	MERS-CoV	PRNT (50)	Neutralizing	Titre	<10		10	6	Days	FALSE			Severe, requiring mechanical ventilation
26583829	Some of the points and curves in these figures are difficult to tell apart	Figure B	E	79	F	South Korea	MERS-CoV	PRNT (50)	Neutralizing	Titre	<10		10	11	Days	FALSE			Severe, requiring mechanical ventilation
26583829	Some of the points and curves in these figures are difficult to tell apart	Figure B	E	79	F	South Korea	MERS-CoV	PRNT (50)	Neutralizing	Titre	<10		10	13	Days	FALSE			Severe, requiring mechanical ventilation
26583829	Some of the points and curves in these figures are difficult to tell apart	Figure B	E	79	F	South Korea	MERS-CoV	PRNT (50)	Neutralizing	Titre	10		10	16	Days	FALSE			Severe, requiring mechanical ventilation
26583829	Some of the points and curves in these figures are difficult to tell apart	Figure B	F	55	M	South Korea	MERS-CoV	PRNT (50)	Neutralizing	Titre	160		10	14	Days	FALSE			Severe, requiring supplemental oxygen therapy
26583829	Some of the points and curves in these figures are difficult to tell apart	Figure B	F	55	M	South Korea	MERS-CoV	PRNT (50)	Neutralizing	Titre	>=320		10	17	Days	FALSE			Severe, requiring supplemental oxygen therapy
26583829	Some of the points and curves in these figures are difficult to tell apart	Figure B	F	55	M	South Korea	MERS-CoV	PRNT (50)	Neutralizing	Titre	>=320		10	20	Days	FALSE			Severe, requiring supplemental oxygen therapy
26583829	Some of the points and curves in these figures are difficult to tell apart	Figure B	F	55	M	South Korea	MERS-CoV	PRNT (50)	Neutralizing	Titre	>=320		10	23	Days	FALSE			Severe, requiring supplemental oxygen therapy
26583829	Some of the points and curves in these figures are difficult to tell apart	Figure B	F	55	M	South Korea	MERS-CoV	PRNT (50)	Neutralizing	Titre	>=320		10	28	Days	FALSE			Severe, requiring supplemental oxygen therapy
26583829	Some of the points and curves in these figures are difficult to tell apart	Figure B	F	55	M	South Korea	MERS-CoV	PRNT (50)	Neutralizing	Titre	>=320		10	30	Days	FALSE			Severe, requiring supplemental oxygen therapy
26583829	Some of the points and curves in these figures are difficult to tell apart	Figure B	G	56	M	South Korea	MERS-CoV	PRNT (50)	Neutralizing	Titre	<10		10	5	Days	FALSE			Severe, requiring supplemental oxygen therapy
26583829	Some of the points and curves in these figures are difficult to tell apart	Figure B	G	56	M	South Korea	MERS-CoV	PRNT (50)	Neutralizing	Titre	<10		10	10	Days	FALSE			Severe, requiring supplemental oxygen therapy
26583829	Some of the points and curves in these figures are difficult to tell apart	Figure B	G	56	M	South Korea	MERS-CoV	PRNT (50)	Neutralizing	Titre	80		10	14	Days	FALSE			Severe, requiring supplemental oxygen therapy
26583829	Some of the points and curves in these figures are difficult to tell apart	Figure B	G	56	M	South Korea	MERS-CoV	PRNT (50)	Neutralizing	Titre	160		10	17	Days	FALSE			Severe, requiring supplemental oxygen therapy
26583829	Some of the points and curves in these figures are difficult to tell apart	Figure B	G	56	M	South Korea	MERS-CoV	PRNT (50)	Neutralizing	Titre	>=320		10	24	Days	FALSE			Severe, requiring supplemental oxygen therapy
26583829	Some of the points and curves in these figures are difficult to tell apart	Figure B	G	56	M	South Korea	MERS-CoV	PRNT (50)	Neutralizing	Titre	>=320		10	28	Days	FALSE			Severe, requiring supplemental oxygen therapy
26583829	Some of the points and curves in these figures are difficult to tell apart	Figure B	G	56	M	South Korea	MERS-CoV	PRNT (50)	Neutralizing	Titre	>=320		10	31	Days	FALSE			Severe, requiring supplemental oxygen therapy
26583829	Some of the points and curves in these figures are difficult to tell apart	Figure B	G	56	M	South Korea	MERS-CoV	PRNT (50)	Neutralizing	Titre	>=320		10	35	Days	FALSE			Severe, requiring supplemental oxygen therapy
26583829	Some of the points and curves in these figures are difficult to tell apart	Figure B	H	71	M	South Korea	MERS-CoV	PRNT (50)	Neutralizing	Titre	<10		10	8	Days	FALSE			Severe, requiring supplemental oxygen therapy
26583829	Some of the points and curves in these figures are difficult to tell apart	Figure B	H	71	M	South Korea	MERS-CoV	PRNT (50)	Neutralizing	Titre	10		10	10	Days	FALSE			Severe, requiring supplemental oxygen therapy
26583829	Some of the points and curves in these figures are difficult to tell apart	Figure B	H	71	M	South Korea	MERS-CoV	PRNT (50)	Neutralizing	Titre	20		10	17	Days	FALSE			Severe, requiring supplemental oxygen therapy
26583829	Some of the points and curves in these figures are difficult to tell apart	Figure B	H	71	M	South Korea	MERS-CoV	PRNT (50)	Neutralizing	Titre	>=320		10	21	Days	FALSE			Severe, requiring supplemental oxygen therapy
26583829	Some of the points and curves in these figures are difficult to tell apart	Figure B	H	71	M	South Korea	MERS-CoV	PRNT (50)	Neutralizing	Titre	>=320		10	24	Days	FALSE			Severe, requiring supplemental oxygen therapy
26583829	Some of the points and curves in these figures are difficult to tell apart	Figure B	H	71	M	South Korea	MERS-CoV	PRNT (50)	Neutralizing	Titre	>=320		10	28	Days	FALSE			Severe, requiring supplemental oxygen therapy
26583829	Some of the points and curves in these figures are difficult to tell apart	Figure B	H	71	M	South Korea	MERS-CoV	PRNT (50)	Neutralizing	Titre	>=320		10	31	Days	FALSE			Severe, requiring supplemental oxygen therapy
26583829	Some of the points and curves in these figures are difficult to tell apart	Figure B	I	77	F	South Korea	MERS-CoV	PRNT (50)	Neutralizing	Titre	<10		10	12	Days	FALSE			Severe, requiring supplemental oxygen therapy
26583829	Some of the points and curves in these figures are difficult to tell apart	Figure B	I	77	F	South Korea	MERS-CoV	PRNT (50)	Neutralizing	Titre	<10		10	15	Days	FALSE			Severe, requiring supplemental oxygen therapy
26583829	Some of the points and curves in these figures are difficult to tell apart	Figure B	I	77	F	South Korea	MERS-CoV	PRNT (50)	Neutralizing	Titre	160		10	18	Days	FALSE			Severe, requiring supplemental oxygen therapy
26583829	Some of the points and curves in these figures are difficult to tell apart	Figure B	J	76	M	South Korea	MERS-CoV	PRNT (50)	Neutralizing	Titre	<10		10	4	Days	FALSE			Mild
26583829	Some of the points and curves in these figures are difficult to tell apart	Figure B	J	76	M	South Korea	MERS-CoV	PRNT (50)	Neutralizing	Titre	10		10	9	Days	FALSE			Mild
26583829	Some of the points and curves in these figures are difficult to tell apart	Figure B	J	76	M	South Korea	MERS-CoV	PRNT (50)	Neutralizing	Titre	80		10	13	Days	FALSE			Mild
26583829	Some of the points and curves in these figures are difficult to tell apart	Figure B	J	76	M	South Korea	MERS-CoV	PRNT (50)	Neutralizing	Titre	80		10	16	Days	FALSE			Mild
26583829	Some of the points and curves in these figures are difficult to tell apart	Figure B	J	76	M	South Korea	MERS-CoV	PRNT (50)	Neutralizing	Titre	160		10	20	Days	FALSE			Mild
26583829	Some of the points and curves in these figures are difficult to tell apart	Figure B	J	76	M	South Korea	MERS-CoV	PRNT (50)	Neutralizing	Titre	>=320		10	27	Days	FALSE			Mild
26583829	Some of the points and curves in these figures are difficult to tell apart	Figure B	K	59	M	South Korea	MERS-CoV	PRNT (50)	Neutralizing	Titre	<10		10	10	Days	FALSE			Mild
26583829	Some of the points and curves in these figures are difficult to tell apart	Figure B	K	59	M	South Korea	MERS-CoV	PRNT (50)	Neutralizing	Titre	10		10	13	Days	FALSE			Mild
26583829	Some of the points and curves in these figures are difficult to tell apart	Figure B	K	59	M	South Korea	MERS-CoV	PRNT (50)	Neutralizing	Titre	>=320		10	17	Days	FALSE			Mild
26583829	Some of the points and curves in these figures are difficult to tell apart	Figure B	L	56	F	South Korea	MERS-CoV	PRNT (50)	Neutralizing	Titre	10		10	12	Days	FALSE			Mild
26583829	Some of the points and curves in these figures are difficult to tell apart	Figure B	L	56	F	South Korea	MERS-CoV	PRNT (50)	Neutralizing	Titre	10		10	16	Days	FALSE			Mild
26583829	Some of the points and curves in these figures are difficult to tell apart	Figure B	L	56	F	South Korea	MERS-CoV	PRNT (50)	Neutralizing	Titre	20		10	32	Days	FALSE			Mild
26583829	Some of the points and curves in these figures are difficult to tell apart	Figure B	M	56	M	South Korea	MERS-CoV	PRNT (50)	Neutralizing	Titre	<10		10	4	Days	FALSE			Mild
26583829	Some of the points and curves in these figures are difficult to tell apart	Figure B	M	56	M	South Korea	MERS-CoV	PRNT (50)	Neutralizing	Titre	<10		10	9	Days	FALSE			Mild
26583829	Some of the points and curves in these figures are difficult to tell apart	Figure B	M	56	M	South Korea	MERS-CoV	PRNT (50)	Neutralizing	Titre	10		10	13	Days	FALSE			Mild
26583829	Some of the points and curves in these figures are difficult to tell apart	Figure B	M	56	M	South Korea	MERS-CoV	PRNT (50)	Neutralizing	Titre	10		10	17	Days	FALSE			Mild
26583829	Some of the points and curves in these figures are difficult to tell apart	Figure B	N	54	F	South Korea	MERS-CoV	PRNT (50)	Neutralizing	Titre	<10		10	4	Days	FALSE			Mild
26583829	Some of the points and curves in these figures are difficult to tell apart	Figure B	N	54	F	South Korea	MERS-CoV	PRNT (50)	Neutralizing	Titre	10		10	9	Days	FALSE			Mild
26583829	Some of the points and curves in these figures are difficult to tell apart	Figure B	N	54	F	South Korea	MERS-CoV	PRNT (50)	Neutralizing	Titre	80		10	13	Days	FALSE			Mild
26583829	Some of the points and curves in these figures are difficult to tell apart	Figure B	N	54	F	South Korea	MERS-CoV	PRNT (50)	Neutralizing	Titre	80		10	16	Days	FALSE			Mild
26583829	Some of the points and curves in these figures are difficult to tell apart	Figure B	N	54	F	South Korea	MERS-CoV	PRNT (50)	Neutralizing	Titre	160		10	20	Days	FALSE			Mild
26583829	Some of the points and curves in these figures are difficult to tell apart	Figure B	N	54	F	South Korea	MERS-CoV	PRNT (50)	Neutralizing	Titre	>=320		10	27	Days	FALSE			Mild
26583829	Some of the points and curves in these figures are difficult to tell apart	Figure B	O	46	M	South Korea	MERS-CoV	PRNT (50)	Neutralizing	Titre	<10		10	6	Days	FALSE			Mild
26583829	Some of the points and curves in these figures are difficult to tell apart	Figure B	O	46	M	South Korea	MERS-CoV	PRNT (50)	Neutralizing	Titre	10		10	8	Days	FALSE			Mild
26583829	Some of the points and curves in these figures are difficult to tell apart	Figure B	P	35	M	South Korea	MERS-CoV	PRNT (50)	Neutralizing	Titre	10		10	5	Days	FALSE			Mild
26583829	Some of the points and curves in these figures are difficult to tell apart	Figure B	P	35	M	South Korea	MERS-CoV	PRNT (50)	Neutralizing	Titre	10		10	6	Days	FALSE			Mild
26583829	Some of the points and curves in these figures are difficult to tell apart	Figure B	P	35	M	South Korea	MERS-CoV	PRNT (50)	Neutralizing	Titre	10		10	8	Days	FALSE			Mild
26583829	Some of the points and curves in these figures are difficult to tell apart	Figure B	P	35	M	South Korea	MERS-CoV	PRNT (50)	Neutralizing	Titre	10		10	9	Days	FALSE			Mild
26583829	Some of the points and curves in these figures are difficult to tell apart	Figure B	Q	52	M	South Korea	MERS-CoV	PRNT (50)	Neutralizing	Titre	<10		10	7	Days	FALSE			Mild
26583829	Some of the points and curves in these figures are difficult to tell apart	Figure B	Q	52	M	South Korea	MERS-CoV	PRNT (50)	Neutralizing	Titre	10		10	10	Days	FALSE			Mild
26583829	Some of the points and curves in these figures are difficult to tell apart	Figure B	Q	52	M	South Korea	MERS-CoV	PRNT (50)	Neutralizing	Titre	20		10	14	Days	FALSE			Mild
26583829	Some of the points and curves in these figures are difficult to tell apart	Figure B	Q	52	M	South Korea	MERS-CoV	PRNT (50)	Neutralizing	Titre	160		10	17	Days	FALSE			Mild
26583829	Some of the points and curves in these figures are difficult to tell apart	Figure B	Q	52	M	South Korea	MERS-CoV	PRNT (50)	Neutralizing	Titre	>=320		10	21	Days	FALSE			Mild
26583829	Some of the points and curves in these figures are difficult to tell apart	Figure B	Q	52	M	South Korea	MERS-CoV	PRNT (50)	Neutralizing	Titre	>=320		10	25	Days	FALSE			Mild
26583829	Some of the points and curves in these figures are difficult to tell apart	Figure A	A	38	M	South Korea	MERS-CoV	ELISA	IgG	OD ratio	0.06976744186		0.8	2	Days	FALSE			Severe, requiring mechanical ventilation
26583829	Some of the points and curves in these figures are difficult to tell apart	Figure A	A	38	M	South Korea	MERS-CoV	ELISA	IgG	OD ratio	0.1162790698		0.8	4	Days	FALSE			Severe, requiring mechanical ventilation
26583829	Some of the points and curves in these figures are difficult to tell apart	Figure A	A	38	M	South Korea	MERS-CoV	ELISA	IgG	OD ratio	0.1162790698		0.8	5	Days	FALSE			Severe, requiring mechanical ventilation
26583829	Some of the points and curves in these figures are difficult to tell apart	Figure A	A	38	M	South Korea	MERS-CoV	ELISA	IgG	OD ratio	0.1162790698		0.8	6	Days	FALSE			Severe, requiring mechanical ventilation
26583829	Some of the points and curves in these figures are difficult to tell apart	Figure A	A	38	M	South Korea	MERS-CoV	ELISA	IgG	OD ratio	0.1627906977		0.8	8	Days	FALSE			Severe, requiring mechanical ventilation
26583829	Some of the points and curves in these figures are difficult to tell apart	Figure A	A	38	M	South Korea	MERS-CoV	ELISA	IgG	OD ratio	0.3023255814		0.8	9	Days	FALSE			Severe, requiring mechanical ventilation
26583829	Some of the points and curves in these figures are difficult to tell apart	Figure A	A	38	M	South Korea	MERS-CoV	ELISA	IgG	OD ratio	0.06976744186		0.8	11	Days	FALSE			Severe, requiring mechanical ventilation
26583829	Some of the points and curves in these figures are difficult to tell apart	Figure A	A	38	M	South Korea	MERS-CoV	ELISA	IgG	OD ratio	0.1162790698		0.8	13	Days	FALSE			Severe, requiring mechanical ventilation
26583829	Some of the points and curves in these figures are difficult to tell apart	Figure A	A	38	M	South Korea	MERS-CoV	ELISA	IgG	OD ratio	0.1162790698		0.8	15	Days	FALSE			Severe, requiring mechanical ventilation
26583829	Some of the points and curves in these figures are difficult to tell apart	Figure A	A	38	M	South Korea	MERS-CoV	ELISA	IgG	OD ratio	0.1860465116		0.8	18	Days	FALSE			Severe, requiring mechanical ventilation
26583829	Some of the points and curves in these figures are difficult to tell apart	Figure A	A	38	M	South Korea	MERS-CoV	ELISA	IgG	OD ratio	1.093023256		0.8	21	Days	FALSE			Severe, requiring mechanical ventilation
26583829	Some of the points and curves in these figures are difficult to tell apart	Figure A	B	65	M	South Korea	MERS-CoV	ELISA	IgG	OD ratio	0.1162790698		0.8	13	Days	FALSE			Severe, requiring mechanical ventilation
26583829	Some of the points and curves in these figures are difficult to tell apart	Figure A	B	65	M	South Korea	MERS-CoV	ELISA	IgG	OD ratio	1.488372093		0.8	18	Days	FALSE			Severe, requiring mechanical ventilation
26583829	Some of the points and curves in these figures are difficult to tell apart	Figure A	B	65	M	South Korea	MERS-CoV	ELISA	IgG	OD ratio	2.186046512		0.8	21	Days	FALSE			Severe, requiring mechanical ventilation
26583829	Some of the points and curves in these figures are difficult to tell apart	Figure A	B	65	M	South Korea	MERS-CoV	ELISA	IgG	OD ratio	2.186046512		0.8	25	Days	FALSE			Severe, requiring mechanical ventilation
26583829	Some of the points and curves in these figures are difficult to tell apart	Figure A	B	65	M	South Korea	MERS-CoV	ELISA	IgG	OD ratio	2.790697674		0.8	28	Days	FALSE			Severe, requiring mechanical ventilation
26583829	Some of the points and curves in these figures are difficult to tell apart	Figure A	B	65	M	South Korea	MERS-CoV	ELISA	IgG	OD ratio	2.76744186		0.8	32	Days	FALSE			Severe, requiring mechanical ventilation
26583829	Some of the points and curves in these figures are difficult to tell apart	Figure A	B	65	M	South Korea	MERS-CoV	ELISA	IgG	OD ratio	2.488372093		0.8	35	Days	FALSE			Severe, requiring mechanical ventilation
26583829	Some of the points and curves in these figures are difficult to tell apart	Figure A	B	65	M	South Korea	MERS-CoV	ELISA	IgG	OD ratio	2.11627907		0.8	39	Days	FALSE			Severe, requiring mechanical ventilation
26583829	Some of the points and curves in these figures are difficult to tell apart	Figure A	C	55	M	South Korea	MERS-CoV	ELISA	IgG	OD ratio	0.1627906977		0.8	9	Days	FALSE			Severe, requiring mechanical ventilation
26583829	Some of the points and curves in these figures are difficult to tell apart	Figure A	C	55	M	South Korea	MERS-CoV	ELISA	IgG	OD ratio	1.395348837		0.8	12	Days	FALSE			Severe, requiring mechanical ventilation
26583829	Some of the points and curves in these figures are difficult to tell apart	Figure A	C	55	M	South Korea	MERS-CoV	ELISA	IgG	OD ratio	3.790697674		0.8	16	Days	FALSE			Severe, requiring mechanical ventilation
26583829	Some of the points and curves in these figures are difficult to tell apart	Figure A	C	55	M	South Korea	MERS-CoV	ELISA	IgG	OD ratio	4.488372093		0.8	19	Days	FALSE			Severe, requiring mechanical ventilation
26583829	Some of the points and curves in these figures are difficult to tell apart	Figure A	C	55	M	South Korea	MERS-CoV	ELISA	IgG	OD ratio	5.139534884		0.8	23	Days	FALSE			Severe, requiring mechanical ventilation
26583829	Some of the points and curves in these figures are difficult to tell apart	Figure A	C	55	M	South Korea	MERS-CoV	ELISA	IgG	OD ratio	6.209302326		0.8	26	Days	FALSE			Severe, requiring mechanical ventilation
26583829	Some of the points and curves in these figures are difficult to tell apart	Figure A	D	35	M	South Korea	MERS-CoV	ELISA	IgG	OD ratio	1.488372093		0.8	13	Days	FALSE			Severe, requiring mechanical ventilation
26583829	Some of the points and curves in these figures are difficult to tell apart	Figure A	D	35	M	South Korea	MERS-CoV	ELISA	IgG	OD ratio	2.395348837		0.8	16	Days	FALSE			Severe, requiring mechanical ventilation
26583829	Some of the points and curves in these figures are difficult to tell apart	Figure A	D	35	M	South Korea	MERS-CoV	ELISA	IgG	OD ratio	2.581395349		0.8	19	Days	FALSE			Severe, requiring mechanical ventilation
26583829	Some of the points and curves in these figures are difficult to tell apart	Figure A	D	35	M	South Korea	MERS-CoV	ELISA	IgG	OD ratio	2.488372093		0.8	22	Days	FALSE			Severe, requiring mechanical ventilation
26583829	Some of the points and curves in these figures are difficult to tell apart	Figure A	D	35	M	South Korea	MERS-CoV	ELISA	IgG	OD ratio	2.581395349		0.8	29	Days	FALSE			Severe, requiring mechanical ventilation
26583829	Some of the points and curves in these figures are difficult to tell apart	Figure A	E	79	F	South Korea	MERS-CoV	ELISA	IgG	OD ratio	0.06976744186		0.8	2	Days	FALSE			Severe, requiring mechanical ventilation
26583829	Some of the points and curves in these figures are difficult to tell apart	Figure A	E	79	F	South Korea	MERS-CoV	ELISA	IgG	OD ratio	0.1162790698		0.8	4	Days	FALSE			Severe, requiring mechanical ventilation
26583829	Some of the points and curves in these figures are difficult to tell apart	Figure A	E	79	F	South Korea	MERS-CoV	ELISA	IgG	OD ratio	0.1162790698		0.8	5	Days	FALSE			Severe, requiring mechanical ventilation
26583829	Some of the points and curves in these figures are difficult to tell apart	Figure A	E	79	F	South Korea	MERS-CoV	ELISA	IgG	OD ratio	0.1162790698		0.8	6	Days	FALSE			Severe, requiring mechanical ventilation
26583829	Some of the points and curves in these figures are difficult to tell apart	Figure A	E	79	F	South Korea	MERS-CoV	ELISA	IgG	OD ratio	0.1627906977		0.8	8	Days	FALSE			Severe, requiring mechanical ventilation
26583829	Some of the points and curves in these figures are difficult to tell apart	Figure A	E	79	F	South Korea	MERS-CoV	ELISA	IgG	OD ratio	0.3023255814		0.8	9	Days	FALSE			Severe, requiring mechanical ventilation
26583829	Some of the points and curves in these figures are difficult to tell apart	Figure A	E	79	F	South Korea	MERS-CoV	ELISA	IgG	OD ratio	0.6744186047		0.8	13	Days	FALSE			Severe, requiring mechanical ventilation
26583829	Some of the points and curves in these figures are difficult to tell apart	Figure A	E	79	F	South Korea	MERS-CoV	ELISA	IgG	OD ratio	1.162790698		0.8	16	Days	FALSE			Severe, requiring mechanical ventilation
26583829	Some of the points and curves in these figures are difficult to tell apart	Figure A	F	55	M	South Korea	MERS-CoV	ELISA	IgG	OD ratio	0.2558139535		0.8	8	Days	FALSE			Severe, requiring supplemental oxygen therapy
26583829	Some of the points and curves in these figures are difficult to tell apart	Figure A	F	55	M	South Korea	MERS-CoV	ELISA	IgG	OD ratio	0.4186046512		0.8	14	Days	FALSE			Severe, requiring supplemental oxygen therapy
26583829	Some of the points and curves in these figures are difficult to tell apart	Figure A	F	55	M	South Korea	MERS-CoV	ELISA	IgG	OD ratio	2.302325581		0.8	17	Days	FALSE			Severe, requiring supplemental oxygen therapy
26583829	Some of the points and curves in these figures are difficult to tell apart	Figure A	F	55	M	South Korea	MERS-CoV	ELISA	IgG	OD ratio	3.395348837		0.8	20	Days	FALSE			Severe, requiring supplemental oxygen therapy
26583829	Some of the points and curves in these figures are difficult to tell apart	Figure A	F	55	M	South Korea	MERS-CoV	ELISA	IgG	OD ratio	3.395348837		0.8	23	Days	FALSE			Severe, requiring supplemental oxygen therapy
26583829	Some of the points and curves in these figures are difficult to tell apart	Figure A	F	55	M	South Korea	MERS-CoV	ELISA	IgG	OD ratio	3.604651163		0.8	30	Days	FALSE			Severe, requiring supplemental oxygen therapy
26583829	Some of the points and curves in these figures are difficult to tell apart	Figure A	G	56	M	South Korea	MERS-CoV	ELISA	IgG	OD ratio	0.1860465116		0.8	9	Days	FALSE			Severe, requiring supplemental oxygen therapy
26583829	Some of the points and curves in these figures are difficult to tell apart	Figure A	G	56	M	South Korea	MERS-CoV	ELISA	IgG	OD ratio	0.1395348837		0.8	11	Days	FALSE			Severe, requiring supplemental oxygen therapy
26583829	Some of the points and curves in these figures are difficult to tell apart	Figure A	G	56	M	South Korea	MERS-CoV	ELISA	IgG	OD ratio	0.8837209302		0.8	14	Days	FALSE			Severe, requiring supplemental oxygen therapy
26583829	Some of the points and curves in these figures are difficult to tell apart	Figure A	G	56	M	South Korea	MERS-CoV	ELISA	IgG	OD ratio	2		0.8	17	Days	FALSE			Severe, requiring supplemental oxygen therapy
26583829	Some of the points and curves in these figures are difficult to tell apart	Figure A	G	56	M	South Korea	MERS-CoV	ELISA	IgG	OD ratio	2.372093023		0.8	21	Days	FALSE			Severe, requiring supplemental oxygen therapy
26583829	Some of the points and curves in these figures are difficult to tell apart	Figure A	G	56	M	South Korea	MERS-CoV	ELISA	IgG	OD ratio	2.88372093		0.8	24	Days	FALSE			Severe, requiring supplemental oxygen therapy
26583829	Some of the points and curves in these figures are difficult to tell apart	Figure A	G	56	M	South Korea	MERS-CoV	ELISA	IgG	OD ratio	3.209302326		0.8	28	Days	FALSE			Severe, requiring supplemental oxygen therapy
26583829	Some of the points and curves in these figures are difficult to tell apart	Figure A	G	56	M	South Korea	MERS-CoV	ELISA	IgG	OD ratio	3.395348837		0.8	31	Days	FALSE			Severe, requiring supplemental oxygen therapy
26583829	Some of the points and curves in these figures are difficult to tell apart	Figure A	G	56	M	South Korea	MERS-CoV	ELISA	IgG	OD ratio	3.302325581		0.8	35	Days	FALSE			Severe, requiring supplemental oxygen therapy
26583829	Some of the points and curves in these figures are difficult to tell apart	Figure A	H	71	M	South Korea	MERS-CoV	ELISA	IgG	OD ratio	0.2558139535		0.8	8	Days	FALSE			Severe, requiring supplemental oxygen therapy
26583829	Some of the points and curves in these figures are difficult to tell apart	Figure A	H	71	M	South Korea	MERS-CoV	ELISA	IgG	OD ratio	0.1860465116		0.8	10	Days	FALSE			Severe, requiring supplemental oxygen therapy
26583829	Some of the points and curves in these figures are difficult to tell apart	Figure A	H	71	M	South Korea	MERS-CoV	ELISA	IgG	OD ratio	0.4186046512		0.8	14	Days	FALSE			Severe, requiring supplemental oxygen therapy
26583829	Some of the points and curves in these figures are difficult to tell apart	Figure A	H	71	M	South Korea	MERS-CoV	ELISA	IgG	OD ratio	0.5813953488		0.8	17	Days	FALSE			Severe, requiring supplemental oxygen therapy
26583829	Some of the points and curves in these figures are difficult to tell apart	Figure A	H	71	M	South Korea	MERS-CoV	ELISA	IgG	OD ratio	1.093023256		0.8	18	Days	FALSE			Severe, requiring supplemental oxygen therapy
26583829	Some of the points and curves in these figures are difficult to tell apart	Figure A	H	71	M	South Korea	MERS-CoV	ELISA	IgG	OD ratio	2.581395349		0.8	21	Days	FALSE			Severe, requiring supplemental oxygen therapy
26583829	Some of the points and curves in these figures are difficult to tell apart	Figure A	H	71	M	South Korea	MERS-CoV	ELISA	IgG	OD ratio	3		0.8	24	Days	FALSE			Severe, requiring supplemental oxygen therapy
26583829	Some of the points and curves in these figures are difficult to tell apart	Figure A	H	71	M	South Korea	MERS-CoV	ELISA	IgG	OD ratio	3.11627907		0.8	28	Days	FALSE			Severe, requiring supplemental oxygen therapy
26583829	Some of the points and curves in these figures are difficult to tell apart	Figure A	H	71	M	South Korea	MERS-CoV	ELISA	IgG	OD ratio	1.88372093		0.8	31	Days	FALSE			Severe, requiring supplemental oxygen therapy
26583829	Some of the points and curves in these figures are difficult to tell apart	Figure A	I	77	F	South Korea	MERS-CoV	ELISA	IgG	OD ratio	0.02325581395		0.8	15	Days	FALSE			Severe, requiring supplemental oxygen therapy
26583829	Some of the points and curves in these figures are difficult to tell apart	Figure A	I	77	F	South Korea	MERS-CoV	ELISA	IgG	OD ratio	1.093023256		0.8	18	Days	FALSE			Severe, requiring supplemental oxygen therapy
26583829	Some of the points and curves in these figures are difficult to tell apart	Figure A	I	77	F	South Korea	MERS-CoV	ELISA	IgG	OD ratio	2.604651163		0.8	21	Days	FALSE			Severe, requiring supplemental oxygen therapy
26583829	Some of the points and curves in these figures are difficult to tell apart	Figure A	J	76	M	South Korea	MERS-CoV	ELISA	IgG	OD ratio	0.06976744186		0.8	4	Days	FALSE			Mild
26583829	Some of the points and curves in these figures are difficult to tell apart	Figure A	J	76	M	South Korea	MERS-CoV	ELISA	IgG	OD ratio	0		0.8	5	Days	FALSE			Mild
26583829	Some of the points and curves in these figures are difficult to tell apart	Figure A	J	76	M	South Korea	MERS-CoV	ELISA	IgG	OD ratio	0.04651162791		0.8	6	Days	FALSE			Mild
26583829	Some of the points and curves in these figures are difficult to tell apart	Figure A	J	76	M	South Korea	MERS-CoV	ELISA	IgG	OD ratio	0.09302325581		0.8	7	Days	FALSE			Mild
26583829	Some of the points and curves in these figures are difficult to tell apart	Figure A	J	76	M	South Korea	MERS-CoV	ELISA	IgG	OD ratio	1.209302326		0.8	11	Days	FALSE			Mild
26583829	Some of the points and curves in these figures are difficult to tell apart	Figure A	J	76	M	South Korea	MERS-CoV	ELISA	IgG	OD ratio	3.488372093		0.8	14	Days	FALSE			Mild
26583829	Some of the points and curves in these figures are difficult to tell apart	Figure A	J	76	M	South Korea	MERS-CoV	ELISA	IgG	OD ratio	3.093023256		0.8	18	Days	FALSE			Mild
26583829	Some of the points and curves in these figures are difficult to tell apart	Figure A	J	76	M	South Korea	MERS-CoV	ELISA	IgG	OD ratio	4.11627907		0.8	21	Days	FALSE			Mild
26583829	Some of the points and curves in these figures are difficult to tell apart	Figure A	J	76	M	South Korea	MERS-CoV	ELISA	IgG	OD ratio	4.209302326		0.8	25	Days	FALSE			Mild
26583829	Some of the points and curves in these figures are difficult to tell apart	Figure A	K	59	M	South Korea	MERS-CoV	ELISA	IgG	OD ratio	0.04651162791		0.8	13	Days	FALSE			Mild
26583829	Some of the points and curves in these figures are difficult to tell apart	Figure A	K	59	M	South Korea	MERS-CoV	ELISA	IgG	OD ratio	0.976744186		0.8	17	Days	FALSE			Mild
26583829	Some of the points and curves in these figures are difficult to tell apart	Figure A	L	56	F	South Korea	MERS-CoV	ELISA	IgG	OD ratio	0		0.8	12	Days	FALSE			Mild
26583829	Some of the points and curves in these figures are difficult to tell apart	Figure A	L	56	F	South Korea	MERS-CoV	ELISA	IgG	OD ratio	0.3720930233		0.8	16	Days	FALSE			Mild
26583829	Some of the points and curves in these figures are difficult to tell apart	Figure A	L	56	F	South Korea	MERS-CoV	ELISA	IgG	OD ratio	0.976744186		0.8	32	Days	FALSE			Mild
26583829	Some of the points and curves in these figures are difficult to tell apart	Figure A	M	56	M	South Korea	MERS-CoV	ELISA	IgG	OD ratio	0.02325581395		0.8	4	Days	FALSE			Mild
26583829	Some of the points and curves in these figures are difficult to tell apart	Figure A	M	56	M	South Korea	MERS-CoV	ELISA	IgG	OD ratio	0.04651162791		0.8	6	Days	FALSE			Mild
26583829	Some of the points and curves in these figures are difficult to tell apart	Figure A	M	56	M	South Korea	MERS-CoV	ELISA	IgG	OD ratio	0		0.8	9	Days	FALSE			Mild
26583829	Some of the points and curves in these figures are difficult to tell apart	Figure A	M	56	M	South Korea	MERS-CoV	ELISA	IgG	OD ratio	0.02325581395		0.8	13	Days	FALSE			Mild
26583829	Some of the points and curves in these figures are difficult to tell apart	Figure A	M	56	M	South Korea	MERS-CoV	ELISA	IgG	OD ratio	0.02325581395		0.8	16	Days	FALSE			Mild
26583829	Some of the points and curves in these figures are difficult to tell apart	Figure A	N	54	F	South Korea	MERS-CoV	ELISA	IgG	OD ratio	0.04651162791		0.8	4	Days	FALSE			Mild
26583829	Some of the points and curves in these figures are difficult to tell apart	Figure A	N	54	F	South Korea	MERS-CoV	ELISA	IgG	OD ratio	0.04651162791		0.8	6	Days	FALSE			Mild
26583829	Some of the points and curves in these figures are difficult to tell apart	Figure A	N	54	F	South Korea	MERS-CoV	ELISA	IgG	OD ratio	1.162790698		0.8	11	Days	FALSE			Mild
26583829	Some of the points and curves in these figures are difficult to tell apart	Figure A	N	54	F	South Korea	MERS-CoV	ELISA	IgG	OD ratio	2.186046512		0.8	13	Days	FALSE			Mild
26583829	Some of the points and curves in these figures are difficult to tell apart	Figure A	N	54	F	South Korea	MERS-CoV	ELISA	IgG	OD ratio	2.790697674		0.8	16	Days	FALSE			Mild
26583829	Some of the points and curves in these figures are difficult to tell apart	Figure A	N	54	F	South Korea	MERS-CoV	ELISA	IgG	OD ratio	3.093023256		0.8	20	Days	FALSE			Mild
26583829	Some of the points and curves in these figures are difficult to tell apart	Figure A	N	54	F	South Korea	MERS-CoV	ELISA	IgG	OD ratio	4.093023256		0.8	27	Days	FALSE			Mild
26583829	Some of the points and curves in these figures are difficult to tell apart	Figure A	P	35	M	South Korea	MERS-CoV	ELISA	IgG	OD ratio	0.02325581395		0.8	5	Days	FALSE			Mild
26583829	Some of the points and curves in these figures are difficult to tell apart	Figure A	P	35	M	South Korea	MERS-CoV	ELISA	IgG	OD ratio	0.06976744186		0.8	7	Days	FALSE			Mild
26583829	Some of the points and curves in these figures are difficult to tell apart	Figure A	P	35	M	South Korea	MERS-CoV	ELISA	IgG	OD ratio	0.02325581395		0.8	6	Days	FALSE			Mild
26583829	Some of the points and curves in these figures are difficult to tell apart	Figure A	P	35	M	South Korea	MERS-CoV	ELISA	IgG	OD ratio	0.488372093		0.8	9	Days	FALSE			Mild
26583829	Some of the points and curves in these figures are difficult to tell apart	Figure A	Q	52	M	South Korea	MERS-CoV	ELISA	IgG	OD ratio	0.02325581395		0.8	4	Days	FALSE			Mild
26583829	Some of the points and curves in these figures are difficult to tell apart	Figure A	Q	52	M	South Korea	MERS-CoV	ELISA	IgG	OD ratio	0.04651162791		0.8	5	Days	FALSE			Mild
26583829	Some of the points and curves in these figures are difficult to tell apart	Figure A	Q	52	M	South Korea	MERS-CoV	ELISA	IgG	OD ratio	0.04651162791		0.8	8	Days	FALSE			Mild
26583829	Some of the points and curves in these figures are difficult to tell apart	Figure A	Q	52	M	South Korea	MERS-CoV	ELISA	IgG	OD ratio	0.02325581395		0.8	10	Days	FALSE			Mild
26583829	Some of the points and curves in these figures are difficult to tell apart	Figure A	Q	52	M	South Korea	MERS-CoV	ELISA	IgG	OD ratio	1.093023256		0.8	14	Days	FALSE			Mild
26583829	Some of the points and curves in these figures are difficult to tell apart	Figure A	Q	52	M	South Korea	MERS-CoV	ELISA	IgG	OD ratio	2.069767442		0.8	17	Days	FALSE			Mild
26583829	Some of the points and curves in these figures are difficult to tell apart	Figure A	Q	52	M	South Korea	MERS-CoV	ELISA	IgG	OD ratio	2.790697674		0.8	21	Days	FALSE			Mild
26583829	Some of the points and curves in these figures are difficult to tell apart	Figure A	Q	52	M	South Korea	MERS-CoV	ELISA	IgG	OD ratio	3.860465116		0.8	24	Days	FALSE			Mild
17881505		Figure 1, Table 3	Patient 2				SARS-CoV-1	IFA	IgM	Titer	<10			12	Days	FALSE
17881505		Figure 1, Table 3	Patient 2				SARS-CoV-1	IFA	IgM	Titer	40			16	Days	FALSE
17881505		Figure 1, Table 3	Patient 2				SARS-CoV-1	IFA	IgM	Titer	40			17	Days	FALSE
17881505		Figure 1, Table 3	Patient 2				SARS-CoV-1	IFA	IgM	Titer	40			22	Days	FALSE
17881505		Figure 1, Table 3	Patient 2				SARS-CoV-1	IFA	IgM	Titer	40			83	Days	FALSE
17881505		Figure 1, Table 3	Patient 2				SARS-CoV-1	IFA	IgM	Titer	<10			220	Days	FALSE
17881505		Figure 1, Table 3	Patient 2				SARS-CoV-1	IFA	IgG	Titer	<10			12	Days	FALSE
17881505		Figure 1, Table 3	Patient 2				SARS-CoV-1	IFA	IgG	Titer	<10			16	Days	FALSE
17881505		Figure 1, Table 3	Patient 2				SARS-CoV-1	IFA	IgG	Titer	80			17	Days	FALSE
17881505		Figure 1, Table 3	Patient 2				SARS-CoV-1	IFA	IgG	Titer	160			22	Days	FALSE
17881505		Figure 1, Table 3	Patient 2				SARS-CoV-1	IFA	IgG	Titer	1280			83	Days	FALSE
17881505		Figure 1, Table 3	Patient 2				SARS-CoV-1	IFA	IgG	Titer	640			220	Days	FALSE	7
17881505		Figure 1, Table 3	Patient 2				SARS-CoV-1	IFA	IgGAM	Titer	<10			12	Days	FALSE
17881505		Figure 1, Table 3	Patient 2				SARS-CoV-1	IFA	IgGAM	Titer	40			16	Days	FALSE
17881505		Figure 1, Table 3	Patient 2				SARS-CoV-1	IFA	IgGAM	Titer	80			17	Days	FALSE
17881505		Figure 1, Table 3	Patient 2				SARS-CoV-1	IFA	IgGAM	Titer	160			22	Days	FALSE
17881505		Figure 1, Table 3	Patient 2				SARS-CoV-1	IFA	IgGAM	Titer	160			83	Days	FALSE
17881505		Figure 1, Table 3	Patient 2				SARS-CoV-1	IFA	IgGAM	Titer	640			220	Days	FALSE
17881505		Figure 1, Table 3	Patient 2				SARS-CoV-1	IFA	IgA	Titer	<10			12	Days	FALSE
17881505		Figure 1, Table 3	Patient 2				SARS-CoV-1	IFA	IgA	Titer	10			16	Days	FALSE
17881505		Figure 1, Table 3	Patient 2				SARS-CoV-1	IFA	IgA	Titer	10			17	Days	FALSE
17881505		Figure 1, Table 3	Patient 2				SARS-CoV-1	IFA	IgA	Titer	40			22	Days	FALSE
17881505		Figure 1, Table 3	Patient 2				SARS-CoV-1	IFA	IgA	Titer	<10			83	Days	FALSE
17881505		Figure 1, Table 3	Patient 2				SARS-CoV-1	IFA	IgA	Titer	<10			220	Days	FALSE
17850700		Table 1, Table 3				China	SARS-CoV-1	ELISA	IgG	Proportion				5	Months	TRUE	13	13
17850700		Table 1, Table 3				China	SARS-CoV-1	ELISA	IgG	Proportion				20	Months	TRUE	14	17
17850700		Table 1, Table 3				China	SARS-CoV-1	ELISA	IgG	Proportion				35	Months	TRUE	11	13
17850700		Table 1, Table 3				China	SARS-CoV-1		Neutralizing	Proportion				5	Months	TRUE	13	13
17850700		Table 1, Table 3				China	SARS-CoV-1		Neutralizing	Proportion				20	Months	TRUE	17	17
17850700		Table 1, Table 3				China	SARS-CoV-1		Neutralizing	Proportion				35	Months	TRUE	13	13
17850700		Table 1, Table 3	j-32			China	SARS-CoV-1		Neutralizing	Titer	203			5	Months
17850700		Table 1, Table 3	j-32			China	SARS-CoV-1		Neutralizing	Titer	59			20	Months
17850700		Table 1, Table 3	j-32			China	SARS-CoV-1		Neutralizing	Titer	39			35	Months
17850700		Table 1, Table 3	j-36			China	SARS-CoV-1		Neutralizing	Titer	51			5	Months
17850700		Table 1, Table 3	j-36			China	SARS-CoV-1		Neutralizing	Titer	39			20	Months
17850700		Table 1, Table 3	j-36			China	SARS-CoV-1		Neutralizing	Titer	26			35	Months
17850700		Table 1, Table 3	j-39			China	SARS-CoV-1		Neutralizing	Titer	16			5	Months
17850700		Table 1, Table 3	j-39			China	SARS-CoV-1		Neutralizing	Titer	24			20	Months
17850700		Table 1, Table 3	j-39			China	SARS-CoV-1		Neutralizing	Titer	11			35	Months
17850700		Table 1, Table 3	j-41			China	SARS-CoV-1		Neutralizing	Titer	64			5	Months
17850700		Table 1, Table 3	j-41			China	SARS-CoV-1		Neutralizing	Titer	55			20	Months
17850700		Table 1, Table 3	j-41			China	SARS-CoV-1		Neutralizing	Titer	36			35	Months
17850700		Table 1, Table 3	j-43			China	SARS-CoV-1		Neutralizing	Titer	51			5	Months
17850700		Table 1, Table 3	j-43			China	SARS-CoV-1		Neutralizing	Titer	39			20	Months
17850700		Table 1, Table 3	j-43			China	SARS-CoV-1		Neutralizing	Titer	26			35	Months
17850700		Table 1, Table 3	j-44			China	SARS-CoV-1		Neutralizing	Titer	32			5	Months
17850700		Table 1, Table 3	j-44			China	SARS-CoV-1		Neutralizing	Titer	17			20	Months
17850700		Table 1, Table 3	j-44			China	SARS-CoV-1		Neutralizing	Titer	16			35	Months
17850700		Table 1, Table 3	j-45			China	SARS-CoV-1		Neutralizing	Titer	16			5	Months
17850700		Table 1, Table 3	j-45			China	SARS-CoV-1		Neutralizing	Titer	24			20	Months
17850700		Table 1, Table 3	j-45			China	SARS-CoV-1		Neutralizing	Titer	12			35	Months
17850700		Table 1, Table 3	j-1			China	SARS-CoV-1		Neutralizing	Titer	80			5	Months
17850700		Table 1, Table 3	j-1			China	SARS-CoV-1		Neutralizing	Titer	55			20	Months
17850700		Table 1, Table 3	j-1			China	SARS-CoV-1		Neutralizing	Titer	39			35	Months
17850700		Table 1, Table 3	j-2			China	SARS-CoV-1		Neutralizing	Titer	80			5	Months
17850700		Table 1, Table 3	j-2			China	SARS-CoV-1		Neutralizing	Titer	55			20	Months
17850700		Table 1, Table 3	j-2			China	SARS-CoV-1		Neutralizing	Titer	18			35	Months
15921587		Table 2				China	SARS-CoV-1	ELISA	IgG	Proportion				1-5	Days	TRUE	0	61
15921587		Table 2				China	SARS-CoV-1	ELISA	IgG	Proportion				6-9	Days	TRUE	3	25
15921587		Table 2				China	SARS-CoV-1	ELISA	IgG	Proportion				10-14	Days	TRUE	16	24
15921587		Table 2				China	SARS-CoV-1	ELISA	IgG	Proportion				15-18	Days	TRUE	13	14
15921587		Table 2				China	SARS-CoV-1	ELISA	IgG	Proportion				>19	Days	TRUE	35	38
15921587		Table 2				China	SARS-CoV-1	ELISA	IgM	Proportion				1-5	Days	TRUE	1	61
15921587		Table 2				China	SARS-CoV-1	ELISA	IgM	Proportion				6-9	Days	TRUE	5	25
15921587		Table 2				China	SARS-CoV-1	ELISA	IgM	Proportion				10-14	Days	TRUE	17	24
15921587		Table 2				China	SARS-CoV-1	ELISA	IgM	Proportion				15-18	Days	TRUE	13	14
15921587		Table 2				China	SARS-CoV-1	ELISA	IgM	Proportion				>19	Days	TRUE	24	38
18258008		Figure 2				China	SARS-CoV-1	ELISA	IgG	Proportion				6	Months	TRUE	18	18
18258008		Figure 2				China	SARS-CoV-1	ELISA	IgG	Proportion				12	Months	TRUE	18	18
18258008		Figure 2				China	SARS-CoV-1	ELISA	IgG	Proportion				24	Months	TRUE	17	18
18258008		Figure 2				China	SARS-CoV-1	ELISA	IgG	Proportion				36	Months	TRUE	10	18
21047436		Figure 2B				China	SARS-CoV-1	ELISA (RBD-His)	IgG	Proportion				3	Months	TRUE	19	19
21047436		Figure 2B				China	SARS-CoV-1	ELISA (RBD-His)	IgG	Proportion				12	Months	TRUE	19	19
21047436		Figure 2B				China	SARS-CoV-1	ELISA (RBD-His)	IgG	Proportion				18	Months	TRUE	19	19
21047436		Figure 2B				China	SARS-CoV-1	ELISA (RBD-His)	IgG	Proportion				24	Months	TRUE	18	19
21047436		Figure 2B				China	SARS-CoV-1	ELISA (RBD-His)	IgG	Proportion				36	Months	TRUE	18	19
21047436		Figure 2B				China	SARS-CoV-1	ELISA	IgG	Proportion				3	Months	TRUE	19	19
21047436		Figure 2B				China	SARS-CoV-1	ELISA	IgG	Proportion				12	Months	TRUE	18	19
21047436		Figure 2B				China	SARS-CoV-1	ELISA	IgG	Proportion				18	Months	TRUE	16	19
21047436		Figure 2B				China	SARS-CoV-1	ELISA	IgG	Proportion				24	Months	TRUE	16	19
21047436		Figure 2B				China	SARS-CoV-1	ELISA	IgG	Proportion				36	Months	TRUE	8	19
21366405		Figure 1A				China	SARS-CoV-1	ELISA	IgG	Proportion				3	Months	TRUE	19	19
21366405		Figure 1A				China	SARS-CoV-1	ELISA	IgG	Proportion				12	Months	TRUE	18	19
21366405		Figure 1A				China	SARS-CoV-1	ELISA	IgG	Proportion				18	Months	TRUE	16	19
21366405		Figure 1A				China	SARS-CoV-1	ELISA	IgG	Proportion				24	Months	TRUE	16	19
21366405		Figure 1A				China	SARS-CoV-1	ELISA	IgG	Proportion				36	Months	TRUE	8	19
21366405		Figure 1B				China	SARS-CoV-1	ELISA (N protein)	IgG	Proportion				3	Months	TRUE	19	19
21366405		Figure 1B				China	SARS-CoV-1	ELISA (N protein)	IgG	Proportion				12	Months	TRUE	18	19
21366405		Figure 1B				China	SARS-CoV-1	ELISA (N protein)	IgG	Proportion				18	Months	TRUE	18	19
21366405		Figure 1B				China	SARS-CoV-1	ELISA (N protein)	IgG	Proportion				24	Months	TRUE	18	19
21366405		Figure 1B				China	SARS-CoV-1	ELISA (N protein)	IgG	Proportion				36	Months	TRUE	17	19
21366405		Figure 1C				China	SARS-CoV-1	ELISA (S protein)	IgG	Proportion				3	Months	TRUE	19	19
21366405		Figure 1C				China	SARS-CoV-1	ELISA (S protein)	IgG	Proportion				12	Months	TRUE	19	19
21366405		Figure 1C				China	SARS-CoV-1	ELISA (S protein)	IgG	Proportion				18	Months	TRUE	19	19
21366405		Figure 1C				China	SARS-CoV-1	ELISA (S protein)	IgG	Proportion				24	Months	TRUE	19	19
21366405		Figure 1C				China	SARS-CoV-1	ELISA (S protein)	IgG	Proportion				36	Months	TRUE	19	19
17475765		Figure 7A	PT19			China	SARS-CoV-1	ELISA (N protein)	IgG	OD (492 nm)	0.1866666667		0.3	8	Days	FALSE
17475765		Figure 7A	PT19			China	SARS-CoV-1	ELISA (N protein)	IgG	OD (492 nm)	0.56		0.3	10	Days	FALSE
17475765		Figure 7A	PT19			China	SARS-CoV-1	ELISA (N protein)	IgG	OD (492 nm)	2.306666667		0.3	13	Days	FALSE
17475765		Figure 7A	PT19			China	SARS-CoV-1	ELISA (N protein)	IgG	OD (492 nm)	2.333333333		0.3	20	Days	FALSE
17475765		Figure 7A	PT20			China	SARS-CoV-1	ELISA (N protein)	IgG	OD (492 nm)	0.08		0.3	9	Days	FALSE
17475765		Figure 7A	PT20			China	SARS-CoV-1	ELISA (N protein)	IgG	OD (492 nm)	0.32		0.3	11	Days	FALSE
17475765		Figure 7A	PT20			China	SARS-CoV-1	ELISA (N protein)	IgG	OD (492 nm)	1.333333333		0.3	14	Days	FALSE
17475765		Figure 7A	PT20			China	SARS-CoV-1	ELISA (N protein)	IgG	OD (492 nm)	1.493333333		0.3	21	Days	FALSE
17475765		Figure 7A	PT21			China	SARS-CoV-1	ELISA (N protein)	IgG	OD (492 nm)	1		0.3	10	Days	FALSE
17475765		Figure 7A	PT21			China	SARS-CoV-1	ELISA (N protein)	IgG	OD (492 nm)	2.093333333		0.3	12	Days	FALSE
17475765		Figure 7A	PT21			China	SARS-CoV-1	ELISA (N protein)	IgG	OD (492 nm)	2.253333333		0.3	15	Days	FALSE
17475765		Figure 7A	PT21			China	SARS-CoV-1	ELISA (N protein)	IgG	OD (492 nm)	2.4		0.3	22	Days	FALSE
17475765		Figure 7A	PT22			China	SARS-CoV-1	ELISA (N protein)	IgG	OD (492 nm)	0.08		0.3	8	Days	FALSE
17475765		Figure 7A	PT22			China	SARS-CoV-1	ELISA (N protein)	IgG	OD (492 nm)	0.32		0.3	10	Days	FALSE
17475765		Figure 7A	PT22			China	SARS-CoV-1	ELISA (N protein)	IgG	OD (492 nm)	1.253333333		0.3	13	Days	FALSE
17475765		Figure 7A	PT22			China	SARS-CoV-1	ELISA (N protein)	IgG	OD (492 nm)	1.773333333		0.3	20	Days	FALSE
17475765		Figure 7A	PT23			China	SARS-CoV-1	ELISA (N protein)	IgG	OD (492 nm)	1.64		0.3	11	Days	FALSE
17475765		Figure 7A	PT23			China	SARS-CoV-1	ELISA (N protein)	IgG	OD (492 nm)	1.733333333		0.3	13	Days	FALSE
17475765		Figure 7A	PT23			China	SARS-CoV-1	ELISA (N protein)	IgG	OD (492 nm)	2.306666667		0.3	23	Days	FALSE
17475765		Figure 7A	PT24			China	SARS-CoV-1	ELISA (N protein)	IgG	OD (492 nm)	1.066666667		0.3	10	Days	FALSE
17475765		Figure 7A	PT24			China	SARS-CoV-1	ELISA (N protein)	IgG	OD (492 nm)	2.2		0.3	12	Days	FALSE
17475765		Figure 7A	PT24			China	SARS-CoV-1	ELISA (N protein)	IgG	OD (492 nm)	2.4		0.3	22	Days	FALSE
17475765		Figure 7B	PT19			China	SARS-CoV-1	ELISA (S protein)	IgG	OD (492 nm)	0.1025641026		0.46	8	Days	FALSE
17475765		Figure 7B	PT19			China	SARS-CoV-1	ELISA (S protein)	IgG	OD (492 nm)	0.2307692308		0.46	13	Days	FALSE
17475765		Figure 7B	PT19			China	SARS-CoV-1	ELISA (S protein)	IgG	OD (492 nm)	0.3461538462		0.46	20	Days	FALSE
17475765		Figure 7B	PT20			China	SARS-CoV-1	ELISA (S protein)	IgG	OD (492 nm)	0.2179487179		0.46	9	Days	FALSE
17475765		Figure 7B	PT20			China	SARS-CoV-1	ELISA (S protein)	IgG	OD (492 nm)	0.5256410256		0.46	11	Days	FALSE
17475765		Figure 7B	PT20			China	SARS-CoV-1	ELISA (S protein)	IgG	OD (492 nm)	2.333333333		0.46	14	Days	FALSE
17475765		Figure 7B	PT20			China	SARS-CoV-1	ELISA (S protein)	IgG	OD (492 nm)	2.717948718		0.46	21	Days	FALSE
17475765		Figure 7B	PT21			China	SARS-CoV-1	ELISA (S protein)	IgG	OD (492 nm)	0.2435897436		0.46	10	Days	FALSE
17475765		Figure 7B	PT21			China	SARS-CoV-1	ELISA (S protein)	IgG	OD (492 nm)	0.3846153846		0.46	12	Days	FALSE
17475765		Figure 7B	PT21			China	SARS-CoV-1	ELISA (S protein)	IgG	OD (492 nm)	2.115384615		0.46	15	Days	FALSE
17475765		Figure 7B	PT21			China	SARS-CoV-1	ELISA (S protein)	IgG	OD (492 nm)	2.397435897		0.46	22	Days	FALSE
17475765		Figure 7B	PT22			China	SARS-CoV-1	ELISA (S protein)	IgG	OD (492 nm)	0.2179487179		0.46	8	Days	FALSE
17475765		Figure 7B	PT22			China	SARS-CoV-1	ELISA (S protein)	IgG	OD (492 nm)	0.6282051282		0.46	10	Days	FALSE
17475765		Figure 7B	PT22			China	SARS-CoV-1	ELISA (S protein)	IgG	OD (492 nm)	1.115384615		0.46	13	Days	FALSE
17475765		Figure 7B	PT22			China	SARS-CoV-1	ELISA (S protein)	IgG	OD (492 nm)	1.474358974		0.46	20	Days	FALSE
17475765		Figure 7B	PT23			China	SARS-CoV-1	ELISA (S protein)	IgG	OD (492 nm)	0.8846153846		0.46	11	Days	FALSE
17475765		Figure 7B	PT23			China	SARS-CoV-1	ELISA (S protein)	IgG	OD (492 nm)	1.833333333		0.46	13	Days	FALSE
17475765		Figure 7B	PT23			China	SARS-CoV-1	ELISA (S protein)	IgG	OD (492 nm)	2.666666667		0.46	23	Days	FALSE
17475765		Figure 7B	PT24			China	SARS-CoV-1	ELISA (S protein)	IgG	OD (492 nm)	0.4102564103		0.46	10	Days	FALSE
17475765		Figure 7B	PT24			China	SARS-CoV-1	ELISA (S protein)	IgG	OD (492 nm)	0.7435897436		0.46	12	Days	FALSE
17475765		Figure 7B	PT24			China	SARS-CoV-1	ELISA (S protein)	IgG	OD (492 nm)	2.730769231		0.46	22	Days	FALSE
17475765	Some points are impossible to distinguish.	Figure 7C	PT19			China	SARS-CoV-1	ELISA (whole virus)	IgG	OD (450 nm)	0		0.13	10	Days	FALSE
17475765	Some points are impossible to distinguish.	Figure 7C	PT19			China	SARS-CoV-1	ELISA (whole virus)	IgG	OD (450 nm)	0.3333333333		0.13	13	Days	FALSE
17475765	Some points are impossible to distinguish.	Figure 7C	PT19			China	SARS-CoV-1	ELISA (whole virus)	IgG	OD (450 nm)	1.087719298		0.13	21	Days	FALSE
17475765	Some points are impossible to distinguish.	Figure 7C	PT20			China	SARS-CoV-1	ELISA (whole virus)	IgG	OD (450 nm)	0		0.13	9	Days	FALSE
17475765	Some points are impossible to distinguish.	Figure 7C	PT20			China	SARS-CoV-1	ELISA (whole virus)	IgG	OD (450 nm)	0.1315789474		0.13	11	Days	FALSE
17475765	Some points are impossible to distinguish.	Figure 7C	PT20			China	SARS-CoV-1	ELISA (whole virus)	IgG	OD (450 nm)	0.9035087719		0.13	21	Days	FALSE
17475765	Some points are impossible to distinguish.	Figure 7C	PT21			China	SARS-CoV-1	ELISA (whole virus)	IgG	OD (450 nm)	0		0.13	8	Days	FALSE
17475765	Some points are impossible to distinguish.	Figure 7C	PT21			China	SARS-CoV-1	ELISA (whole virus)	IgG	OD (450 nm)	0		0.13	10	Days	FALSE
17475765	Some points are impossible to distinguish.	Figure 7C	PT21			China	SARS-CoV-1	ELISA (whole virus)	IgG	OD (450 nm)	0.3157894737		0.13	12	Days	FALSE
17475765	Some points are impossible to distinguish.	Figure 7C	PT21			China	SARS-CoV-1	ELISA (whole virus)	IgG	OD (450 nm)	0.4561403509		0.13	15	Days	FALSE
17475765	Some points are impossible to distinguish.	Figure 7C	PT21			China	SARS-CoV-1	ELISA (whole virus)	IgG	OD (450 nm)	1.061403509		0.13	23	Days	FALSE
17475765	Some points are impossible to distinguish.	Figure 7C	PT22			China	SARS-CoV-1	ELISA (whole virus)	IgG	OD (450 nm)	0		0.13	10	Days	FALSE
17475765	Some points are impossible to distinguish.	Figure 7C	PT22			China	SARS-CoV-1	ELISA (whole virus)	IgG	OD (450 nm)	0.1754385965		0.13	13	Days	FALSE
17475765	Some points are impossible to distinguish.	Figure 7C	PT22			China	SARS-CoV-1	ELISA (whole virus)	IgG	OD (450 nm)	1		0.13	21	Days	FALSE
17475765	Some points are impossible to distinguish.	Figure 7C	PT23			China	SARS-CoV-1	ELISA (whole virus)	IgG	OD (450 nm)	0.1666666667		0.13	11	Days	FALSE
17475765	Some points are impossible to distinguish.	Figure 7C	PT23			China	SARS-CoV-1	ELISA (whole virus)	IgG	OD (450 nm)	0.2894736842		0.13	13	Days	FALSE
17475765	Some points are impossible to distinguish.	Figure 7C	PT23			China	SARS-CoV-1	ELISA (whole virus)	IgG	OD (450 nm)	1.061403509		0.13	24	Days	FALSE
17475765	Some points are impossible to distinguish.	Figure 7C	PT24			China	SARS-CoV-1	ELISA (whole virus)	IgG	OD (450 nm)	0.350877193		0.13	10	Days	FALSE
17475765	Some points are impossible to distinguish.	Figure 7C	PT24			China	SARS-CoV-1	ELISA (whole virus)	IgG	OD (450 nm)	0.9649122807		0.13	13	Days	FALSE
17475765	Some points are impossible to distinguish.	Figure 7C	PT24			China	SARS-CoV-1	ELISA (whole virus)	IgG	OD (450 nm)	1.50877193		0.13	23	Days	FALSE
17202310		Table 2				Vietnam	SARS-CoV-1	ELISA	IgM	Proportion				1	Weeks	TRUE	12	36
17202310		Table 2				Vietnam	SARS-CoV-1	ELISA	IgM	Proportion				2	Weeks	TRUE	35	36
17202310		Table 2				Vietnam	SARS-CoV-1	ELISA	IgM	Proportion				3	Weeks	TRUE	36	36
17202310		Table 2				Vietnam	SARS-CoV-1	ELISA	IgG	Proportion				1	Weeks	TRUE	8	36
17202310		Table 2				Vietnam	SARS-CoV-1	ELISA	IgG	Proportion				2	Weeks	TRUE	25	36
17202310		Table 2				Vietnam	SARS-CoV-1	ELISA	IgG	Proportion				3	Weeks	TRUE	36	36
16423201		Table 1				China	SARS-CoV-1	ELISA	IgG	Proportion				1-7	Days	TRUE	0	23
16423201		Table 1				China	SARS-CoV-1	ELISA	IgG	Proportion				8-14	Days	TRUE	15	33
16423201		Table 1				China	SARS-CoV-1	ELISA	IgG	Proportion				15-21	Days	TRUE	31	35
16423201		Table 1				China	SARS-CoV-1	ELISA	IgG	Proportion				22-28	Days	TRUE	48	50
16423201		Table 1				China	SARS-CoV-1	ELISA	IgG	Proportion				20-60	Days	TRUE	37	37
16423201		Table 1				China	SARS-CoV-1	ELISA	IgG	Proportion				61-90	Days	TRUE	42	42
16423201		Table 1				China	SARS-CoV-1	ELISA	IgG	Proportion				91-180	Days	TRUE	41	41
16423201		Table 1				China	SARS-CoV-1	ELISA	IgG	Proportion				181-720	Days	TRUE	74	74
16423201		Table 1				China	SARS-CoV-1	IFA	IgG	Proportion				1-7	Days	TRUE	0	23
16423201		Table 1				China	SARS-CoV-1	IFA	IgG	Proportion				8-14	Days	TRUE	15	33
16423201		Table 1				China	SARS-CoV-1	IFA	IgG	Proportion				15-21	Days	TRUE	30	35
16423201		Table 1				China	SARS-CoV-1	IFA	IgG	Proportion				22-28	Days	TRUE	49	50
16423201		Table 1				China	SARS-CoV-1	IFA	IgG	Proportion				20-60	Days	TRUE	37	37
16423201		Table 1				China	SARS-CoV-1	IFA	IgG	Proportion				61-90	Days	TRUE	42	42
16423201		Table 1				China	SARS-CoV-1	IFA	IgG	Proportion				91-180	Days	TRUE	41	41
16423201		Table 1				China	SARS-CoV-1	IFA	IgG	Proportion				181-720	Days	TRUE	74	74
16423201		Table 1				China	SARS-CoV-1	ELISA	IgM	Proportion				1-7	Days	TRUE	0	23
16423201		Table 1				China	SARS-CoV-1	ELISA	IgM	Proportion				8-14	Days	TRUE	13	33
16423201		Table 1				China	SARS-CoV-1	ELISA	IgM	Proportion				15-21	Days	TRUE	25	35
16423201		Table 1				China	SARS-CoV-1	ELISA	IgM	Proportion				22-28	Days	TRUE	44	50
16423201		Table 1				China	SARS-CoV-1	ELISA	IgM	Proportion				20-60	Days	TRUE	18	37
16423201		Table 1				China	SARS-CoV-1	ELISA	IgM	Proportion				61-90	Days	TRUE	13	42
16423201		Table 1				China	SARS-CoV-1	ELISA	IgM	Proportion				91-180	Days	TRUE	7	41
16423201		Table 1				China	SARS-CoV-1	ELISA	IgM	Proportion				181-720	Days	TRUE	0	74
16423201		Table 1				China	SARS-CoV-1	IFA	IgM	Proportion				1-7	Days	TRUE	0	23
16423201		Table 1				China	SARS-CoV-1	IFA	IgM	Proportion				8-14	Days	TRUE	14	33
16423201		Table 1				China	SARS-CoV-1	IFA	IgM	Proportion				15-21	Days	TRUE	26	35
16423201		Table 1				China	SARS-CoV-1	IFA	IgM	Proportion				22-28	Days	TRUE	40	50
16423201		Table 1				China	SARS-CoV-1	IFA	IgM	Proportion				20-60	Days	TRUE	18	37
16423201		Table 1				China	SARS-CoV-1	IFA	IgM	Proportion				61-90	Days	TRUE	14	42
16423201		Table 1				China	SARS-CoV-1	IFA	IgM	Proportion				91-180	Days	TRUE	7	41
16423201		Table 1				China	SARS-CoV-1	IFA	IgM	Proportion				181-720	Days	TRUE	0	74
16339072		Table 1	Patient 1				SARS-CoV-1	IFA	IgM	Titer	32		10	1	Months	FALSE
16339072		Table 1	Patient 1				SARS-CoV-1	IFA	IgM	Titer	<10		10	6	Months	FALSE
16339072		Table 1	Patient 1				SARS-CoV-1	IFA	IgM	Titer	<10		10	9	Months	FALSE
16339072		Table 1	Patient 1				SARS-CoV-1	IFA	IgM	Titer	<10		10	12	Months	FALSE
16339072		Table 1	Patient 1				SARS-CoV-1	IFA	IgG	Titer	3200		10	1	Months	FALSE
16339072		Table 1	Patient 1				SARS-CoV-1	IFA	IgG	Titer	320		10	6	Months	FALSE
16339072		Table 1	Patient 1				SARS-CoV-1	IFA	IgG	Titer	100		10	9	Months	FALSE
16339072		Table 1	Patient 1				SARS-CoV-1	IFA	IgG	Titer	100		10	12	Months	FALSE
16339072		Table 1	Patient 2				SARS-CoV-1	IFA	IgM	Titer	32		10	1	Months	FALSE
16339072		Table 1	Patient 2				SARS-CoV-1	IFA	IgM	Titer	<10		10	3	Months	FALSE
16339072		Table 1	Patient 2				SARS-CoV-1	IFA	IgM	Titer	<10		10	6	Months	FALSE
16339072		Table 1	Patient 2				SARS-CoV-1	IFA	IgM	Titer	<10		10	9	Months	FALSE
16339072		Table 1	Patient 2				SARS-CoV-1	IFA	IgM	Titer	<10		10	12	Months	FALSE
16339072		Table 1	Patient 2				SARS-CoV-1	IFA	IgG	Titer	3200		10	1	Months	FALSE
16339072		Table 1	Patient 2				SARS-CoV-1	IFA	IgG	Titer	1000		10	3	Months	FALSE
16339072		Table 1	Patient 2				SARS-CoV-1	IFA	IgG	Titer	320		10	6	Months	FALSE
16339072		Table 1	Patient 2				SARS-CoV-1	IFA	IgG	Titer	320		10	9	Months	FALSE
16339072		Table 1	Patient 2				SARS-CoV-1	IFA	IgG	Titer	320		10	12	Months	FALSE
16339072		Table 1	Patient 3				SARS-CoV-1	IFA	IgM	Titer	100		10	1	Months	FALSE
16339072		Table 1	Patient 3				SARS-CoV-1	IFA	IgM	Titer			10	3	Months	FALSE
16339072		Table 1	Patient 3				SARS-CoV-1	IFA	IgM	Titer	<10		10	6	Months	FALSE
16339072		Table 1	Patient 3				SARS-CoV-1	IFA	IgM	Titer	<10		10	9	Months	FALSE
16339072		Table 1	Patient 3				SARS-CoV-1	IFA	IgM	Titer	<10		10	12	Months	FALSE
16339072		Table 1	Patient 3				SARS-CoV-1	IFA	IgG	Titer	320		10	1	Months	FALSE
16339072		Table 1	Patient 3				SARS-CoV-1	IFA	IgG	Titer			10	3	Months	FALSE
16339072		Table 1	Patient 3				SARS-CoV-1	IFA	IgG	Titer	100		10	6	Months	FALSE
16339072		Table 1	Patient 3				SARS-CoV-1	IFA	IgG	Titer	100		10	9	Months	FALSE
16339072		Table 1	Patient 3				SARS-CoV-1	IFA	IgG	Titer	100		10	12	Months	FALSE
16339072		Table 1	Patient 4				SARS-CoV-1	IFA	IgM	Titer	320		10	1	Months	FALSE
16339072		Table 1	Patient 4				SARS-CoV-1	IFA	IgM	Titer	10		10	3	Months	FALSE
16339072		Table 1	Patient 4				SARS-CoV-1	IFA	IgM	Titer	<10		10	6	Months	FALSE
16339072		Table 1	Patient 4				SARS-CoV-1	IFA	IgM	Titer	<10		10	9	Months	FALSE
16339072		Table 1	Patient 4				SARS-CoV-1	IFA	IgM	Titer	<10		10	12	Months	FALSE
16339072		Table 1	Patient 4				SARS-CoV-1	IFA	IgG	Titer	3200		10	1	Months	FALSE
16339072		Table 1	Patient 4				SARS-CoV-1	IFA	IgG	Titer	1000		10	3	Months	FALSE
16339072		Table 1	Patient 4				SARS-CoV-1	IFA	IgG	Titer	320		10	6	Months	FALSE
16339072		Table 1	Patient 4				SARS-CoV-1	IFA	IgG	Titer	320		10	9	Months	FALSE
16339072		Table 1	Patient 4				SARS-CoV-1	IFA	IgG	Titer	320		10	12	Months	FALSE
16339072		Table 1	Patient 5				SARS-CoV-1	IFA	IgM	Titer	32		10	1	Months	FALSE
16339072		Table 1	Patient 5				SARS-CoV-1	IFA	IgM	Titer	10		10	3	Months	FALSE
16339072		Table 1	Patient 5				SARS-CoV-1	IFA	IgM	Titer	<10		10	6	Months	FALSE
[truncated: 857 more rows]
