# Supplementary material for: A systematic review of antibody mediated immunity to coronaviruses: kinetics, correlates of protection, and association with severity
Source: Nat Commun. 2020 Sep 17;11:4704. doi: 10.1038/s41467-020-18450-4 (PMC7499300; doi:10.1038/s41467-020-18450-4)
Supplement: Supplementary file 6 — Supplementary Data 2 [file 41467_2020_18450_MOESM6_ESM.xlsx]

## Sheet: seroconversion
PMID	data_source	sera_source	days_between	sera	virus	N_total	N_count	post_titer_min	post_titer_max	fold_rise_min	fold_rise_max	test	Notes
4321451	Table 1	innoculation	21	HCoV-229E	HCoV-229E	18	0			0	4	Neutralization
4321451	Table 1	innoculation	21	HCoV-OC43	HCoV-229E	14	13			0	4	Neutralization
4321451	Table 1	innoculation	21	HCoV-OC43	HCoV-OC43	14	9			0	4	Neutralization
4321451	Table 1	innoculation	21	HCoV-229E	HCoV-229E	18	18			4	Inf	Neutralization
4321451	Table 1	innoculation	21	HCoV-OC43	HCoV-229E	14	1			4	Inf	Neutralization
4321451	Table 1	innoculation	21	HCoV-OC43	HCoV-OC43	14	5			4	Inf	Neutralization
23583636	Table 1	SARS_patients		SARS-CoV	SARS-CoV	28	1	0	10	1	2	Neutralization	Fold rise assumes pre-exposure titer=5 for SARS-CoV and MERS-CoV
23583636	Table 1	SARS_patients		SARS-CoV	SARS-CoV	28	0	10	20	2	3	Neutralization	Fold rise assumes pre-exposure titer=5 for SARS-CoV and MERS-CoV
23583636	Table 1	SARS_patients		SARS-CoV	SARS-CoV	28	1	20	40	4	5	Neutralization	Fold rise assumes pre-exposure titer=5 for SARS-CoV and MERS-CoV
23583636	Table 1	SARS_patients		SARS-CoV	SARS-CoV	28	0	40	80	8	9	Neutralization	Fold rise assumes pre-exposure titer=5 for SARS-CoV and MERS-CoV
23583636	Table 1	SARS_patients		SARS-CoV	SARS-CoV	28	13	80	160	16	17	Neutralization	Fold rise assumes pre-exposure titer=5 for SARS-CoV and MERS-CoV
23583636	Table 1	SARS_patients		SARS-CoV	SARS-CoV	28	13	160	Inf	32	Inf	Neutralization	Fold rise assumes pre-exposure titer=5 for SARS-CoV and MERS-CoV
23583636	Table 1	SARS_patients		SARS-CoV	MERS-CoV	28	21	0	10	0	1	Neutralization	Fold rise assumes pre-exposure titer=5 for SARS-CoV and MERS-CoV
23583636	Table 1	SARS_patients		SARS-CoV	MERS-CoV	28	5	10	20	2	3	Neutralization	Fold rise assumes pre-exposure titer=5 for SARS-CoV and MERS-CoV
23583636	Table 1	SARS_patients		SARS-CoV	MERS-CoV	28	2	20	40	4	5	Neutralization	Fold rise assumes pre-exposure titer=5 for SARS-CoV and MERS-CoV
23583636	Table 1	SARS_patients		SARS-CoV	MERS-CoV	28	0	40	80	8	9	Neutralization	Fold rise assumes pre-exposure titer=5 for SARS-CoV and MERS-CoV
23583636	Table 1	SARS_patients		SARS-CoV	MERS-CoV	28	0	80	160	16	17	Neutralization	Fold rise assumes pre-exposure titer=5 for SARS-CoV and MERS-CoV
23583636	Table 1	SARS_patients		SARS-CoV	MERS-CoV	28	0	160	Inf	32	Inf	Neutralization	Fold rise assumes pre-exposure titer=5 for SARS-CoV and MERS-CoV
23583636	Table 1	SARS_patients		SARS-CoV	SARS-CoV	28	1	0	10	1	2	IFA	Fold rise assumes pre-exposure titer=5 for SARS-CoV and MERS-CoV
23583636	Table 1	SARS_patients		SARS-CoV	SARS-CoV	28	0	20	40	4	5	IFA	Fold rise assumes pre-exposure titer=5 for SARS-CoV and MERS-CoV
23583636	Table 1	SARS_patients		SARS-CoV	SARS-CoV	28	0	40	80	8	9	IFA	Fold rise assumes pre-exposure titer=5 for SARS-CoV and MERS-CoV
23583636	Table 1	SARS_patients		SARS-CoV	SARS-CoV	28	0	80	160	16	17	IFA	Fold rise assumes pre-exposure titer=5 for SARS-CoV and MERS-CoV
23583636	Table 1	SARS_patients		SARS-CoV	SARS-CoV	28	5	160	320	32	33	IFA	Fold rise assumes pre-exposure titer=5 for SARS-CoV and MERS-CoV
23583636	Table 1	SARS_patients		SARS-CoV	SARS-CoV	28	22	320	Inf	64	Inf	IFA	Fold rise assumes pre-exposure titer=5 for SARS-CoV and MERS-CoV
23583636	Table 1	SARS_patients		SARS-CoV	MERS-CoV	28	11	0	10	1	2	IFA	Fold rise assumes pre-exposure titer=5 for SARS-CoV and MERS-CoV
23583636	Table 1	SARS_patients		SARS-CoV	MERS-CoV	28	1	20	40	4	5	IFA	Fold rise assumes pre-exposure titer=5 for SARS-CoV and MERS-CoV
23583636	Table 1	SARS_patients		SARS-CoV	MERS-CoV	28	3	40	80	8	9	IFA	Fold rise assumes pre-exposure titer=5 for SARS-CoV and MERS-CoV
23583636	Table 1	SARS_patients		SARS-CoV	MERS-CoV	28	6	80	160	16	17	IFA	Fold rise assumes pre-exposure titer=5 for SARS-CoV and MERS-CoV
23583636	Table 1	SARS_patients		SARS-CoV	MERS-CoV	28	6	160	320	32	33	IFA	Fold rise assumes pre-exposure titer=5 for SARS-CoV and MERS-CoV
23583636	Table 1	SARS_patients		SARS-CoV	MERS-CoV	28	1	320	Inf	64	Inf	IFA	Fold rise assumes pre-exposure titer=5 for SARS-CoV and MERS-CoV
16275947	Table 3	SARS_patients		SARS-CoV	SARS-CoV	20	0			0	4	IFA
16275947	Table 3	SARS_patients		SARS-CoV	HCoV-OC43	20	11			0	4	IFA
16275947	Table 3	SARS_patients		SARS-CoV	HCoV-229E	20	10			0	4	IFA
16275947	Table 3	OC43_patients		HCoV-OC43	SARS-CoV	11	11			0	4	IFA
16275947	Table 3	OC43_patients		HCoV-OC43	HCoV-OC43	11	0			0	4	IFA
16275947	Table 3	OC43_patients		HCoV-OC43	HCoV-229E	11	8			0	4	IFA
16275947	Table 3	229E_patients		HCoV-229E	SARS-CoV	3	3			0	4	IFA
16275947	Table 3	229E_patients		HCoV-229E	HCoV-OC43	3	2			0	4	IFA
16275947	Table 3	229E_patients		HCoV-229E	HCoV-229E	3	0			0	4	IFA
16275947	Table 3	SARS_patients		SARS-CoV	SARS-CoV	20	20			4	Inf	IFA
16275947	Table 3	SARS_patients		SARS-CoV	HCoV-OC43	20	9			4	Inf	IFA
16275947	Table 3	SARS_patients		SARS-CoV	HCoV-229E	20	10			4	Inf	IFA
16275947	Table 3	OC43_patients		HCoV-OC43	SARS-CoV	11	0			4	Inf	IFA
16275947	Table 3	OC43_patients		HCoV-OC43	HCoV-OC43	11	11			4	Inf	IFA
16275947	Table 3	OC43_patients		HCoV-OC43	HCoV-229E	11	3			4	Inf	IFA
16275947	Table 3	229E_patients		HCoV-229E	SARS-CoV	3	0			4	Inf	IFA
16275947	Table 3	229E_patients		HCoV-229E	HCoV-OC43	3	1			4	Inf	IFA
16275947	Table 3	229E_patients		HCoV-229E	HCoV-229E	3	3			4	Inf	IFA
17229882	Table 1	SARS_patients		HCoV-229E	SARS-CoV	22	0			1	2	ELISA (against N)	OD cutpoints
17229882	Table 1	SARS_patients		HCoV-OC43	SARS-CoV	17	0			1	2	ELISA (against S)	OD cutpoints
4674373	Table 3	Respiratory illness study participants		HCoV-229E	HCoV-229E	63	0			0	4	IHA
4674373	Table 3	Respiratory illness study participants		HCoV-229E	HCoV-OC43	63	62			0	4	IHA
4674373	Table 3	Respiratory illness study participants		HCoV-OC43	HCoV-229E	42	42			0	4	IHA
4674373	Table 3	Respiratory illness study participants		HCoV-OC43	HCoV-OC43	42	0			0	4	IHA
4674373	Table 3	Respiratory illness study participants		HCoV-229E	HCoV-229E	63	63			4	Inf	IHA
4674373	Table 3	Respiratory illness study participants		HCoV-229E	HCoV-OC43	63	1			4	Inf	IHA
4674373	Table 3	Respiratory illness study participants		HCoV-OC43	HCoV-229E	42	0			4	Inf	IHA
4674373	Table 3	Respiratory illness study participants		HCoV-OC43	HCoV-OC43	42	42			4	Inf	IHA

## Sheet: titer
PMID	data_source	sera_source	sample_id	days_between	sera	virus	N_total	N_count	pre_titer_min	pre_titer_max	post_titer_min	post_titer_max	fold_rise_min	fold_rise_max	test	Notes
15897988	Table 1	SARS_patients	1	34	SARS-CoV	SARS-CoV		1					8		IFA
15897988	Table 1	SARS_patients	1	34	SARS-CoV	HCoV-229E		1					1		IFA
15897988	Table 1	SARS_patients	1	34	SARS-CoV	HCoV-OC43		1					4		IFA
15897988	Table 1	SARS_patients	1	34	SARS-CoV	SARS-CoV		1					4.2		ELISA (against N)
15897988	Table 1	SARS_patients	1	34	SARS-CoV	HCoV-229E		1					0.5		ELISA (against N)
15897988	Table 1	SARS_patients	1	34	SARS-CoV	HCoV-OC43		1					0.5		ELISA (against N)
15897988	Table 1	SARS_patients	2	64	SARS-CoV	SARS-CoV		1					16		IFA
15897988	Table 1	SARS_patients	2	64	SARS-CoV	HCoV-229E		1					1		IFA
15897988	Table 1	SARS_patients	2	64	SARS-CoV	HCoV-OC43		1					4		IFA
15897988	Table 1	SARS_patients	2	64	SARS-CoV	SARS-CoV		1					26		ELISA (against N)
15897988	Table 1	SARS_patients	2	64	SARS-CoV	HCoV-229E		1					2.1		ELISA (against N)
15897988	Table 1	SARS_patients	2	64	SARS-CoV	HCoV-OC43		1					1		ELISA (against N)
15897988	Table 1	SARS_patients	3	23	SARS-CoV	SARS-CoV		1					16		IFA
15897988	Table 1	SARS_patients	3	23	SARS-CoV	HCoV-229E		1					1		IFA
15897988	Table 1	SARS_patients	3	23	SARS-CoV	HCoV-OC43		1					8		IFA
15897988	Table 1	SARS_patients	3	23	SARS-CoV	SARS-CoV		1					50		ELISA (against N)
15897988	Table 1	SARS_patients	3	23	SARS-CoV	HCoV-229E		1					2.5		ELISA (against N)
15897988	Table 1	SARS_patients	3	23	SARS-CoV	HCoV-OC43		1					1.1		ELISA (against N)
15897988	Table 1	SARS_patients	4	14	SARS-CoV	SARS-CoV		1					16		IFA
15897988	Table 1	SARS_patients	4	14	SARS-CoV	HCoV-229E		1					2		IFA
15897988	Table 1	SARS_patients	4	14	SARS-CoV	HCoV-OC43		1					4		IFA
15897988	Table 1	SARS_patients	4	14	SARS-CoV	SARS-CoV		1					41		ELISA (against N)
15897988	Table 1	SARS_patients	4	14	SARS-CoV	HCoV-229E		1					18		ELISA (against N)
15897988	Table 1	SARS_patients	4	14	SARS-CoV	HCoV-OC43		1					0.7		ELISA (against N)
15897988	Table 1	SARS_patients	5	14	SARS-CoV	SARS-CoV		1					4		IFA
15897988	Table 1	SARS_patients	5	14	SARS-CoV	HCoV-229E		1					2		IFA
15897988	Table 1	SARS_patients	5	14	SARS-CoV	HCoV-OC43		1					8		IFA
15897988	Table 1	SARS_patients	5	14	SARS-CoV	SARS-CoV		1					19		ELISA (against N)
15897988	Table 1	SARS_patients	5	14	SARS-CoV	HCoV-229E		1					0.9		ELISA (against N)
15897988	Table 1	SARS_patients	5	14	SARS-CoV	HCoV-OC43		1					0.8		ELISA (against N)
15897988	Table 1	SARS_patients	6	22	SARS-CoV	SARS-CoV		1					16		IFA
15897988	Table 1	SARS_patients	6	22	SARS-CoV	HCoV-229E		1					2		IFA
15897988	Table 1	SARS_patients	6	22	SARS-CoV	HCoV-OC43		1					2		IFA
15897988	Table 1	SARS_patients	6	22	SARS-CoV	SARS-CoV		1					72		ELISA (against N)
15897988	Table 1	SARS_patients	6	22	SARS-CoV	HCoV-229E		1					1.7		ELISA (against N)
15897988	Table 1	SARS_patients	6	22	SARS-CoV	HCoV-OC43		1					0.9		ELISA (against N)
15897988	Table 1	SARS_patients	7	6	SARS-CoV	SARS-CoV		1					4		IFA
15897988	Table 1	SARS_patients	7	6	SARS-CoV	HCoV-229E		1					4		IFA
15897988	Table 1	SARS_patients	7	6	SARS-CoV	HCoV-OC43		1					4		IFA
15897988	Table 1	SARS_patients	7	6	SARS-CoV	SARS-CoV		1					12		ELISA (against N)
15897988	Table 1	SARS_patients	7	6	SARS-CoV	HCoV-229E		1					15		ELISA (against N)
15897988	Table 1	SARS_patients	7	6	SARS-CoV	HCoV-OC43		1					1.2		ELISA (against N)
15897988	Table 1	SARS_patients	8	11	SARS-CoV	SARS-CoV		1					16		IFA
15897988	Table 1	SARS_patients	8	11	SARS-CoV	HCoV-229E		1					8		IFA
15897988	Table 1	SARS_patients	8	11	SARS-CoV	HCoV-OC43		1					8		IFA
15897988	Table 1	SARS_patients	8	11	SARS-CoV	SARS-CoV		1					75		ELISA (against N)
15897988	Table 1	SARS_patients	8	11	SARS-CoV	HCoV-229E		1					1.7		ELISA (against N)
15897988	Table 1	SARS_patients	8	11	SARS-CoV	HCoV-OC43		1					1.3		ELISA (against N)
15897988	Table 1	SARS_patients	9	36	SARS-CoV	SARS-CoV		1					16		IFA
15897988	Table 1	SARS_patients	9	36	SARS-CoV	HCoV-229E		1					4		IFA
15897988	Table 1	SARS_patients	9	36	SARS-CoV	HCoV-OC43		1					4		IFA
15897988	Table 1	SARS_patients	9	36	SARS-CoV	SARS-CoV		1					5.2		ELISA (against N)
15897988	Table 1	SARS_patients	9	36	SARS-CoV	HCoV-229E		1					1		ELISA (against N)
15897988	Table 1	SARS_patients	9	36	SARS-CoV	HCoV-OC43		1					1.3		ELISA (against N)
15897988	Table 1	SARS_patients	10	154	SARS-CoV	SARS-CoV		1					16		IFA
15897988	Table 1	SARS_patients	10	154	SARS-CoV	HCoV-229E		1					8		IFA
15897988	Table 1	SARS_patients	10	154	SARS-CoV	HCoV-OC43		1					4		IFA
15897988	Table 1	SARS_patients	10	154	SARS-CoV	SARS-CoV		1					5.2		ELISA (against N)
15897988	Table 1	SARS_patients	10	154	SARS-CoV	HCoV-229E		1					0.6		ELISA (against N)
15897988	Table 1	SARS_patients	10	154	SARS-CoV	HCoV-OC43		1					0.9		ELISA (against N)
15897988	Table 1	SARS_patients	11	7	SARS-CoV	SARS-CoV		1					8		IFA
15897988	Table 1	SARS_patients	11	7	SARS-CoV	HCoV-229E		1					8		IFA
15897988	Table 1	SARS_patients	11	7	SARS-CoV	HCoV-OC43		1					8		IFA
15897988	Table 1	SARS_patients	11	7	SARS-CoV	SARS-CoV		1					13		ELISA (against N)
15897988	Table 1	SARS_patients	11	7	SARS-CoV	HCoV-229E		1					2.6		ELISA (against N)
15897988	Table 1	SARS_patients	11	7	SARS-CoV	HCoV-OC43		1					0.6		ELISA (against N)
16275947	Table 2	229E patient	1		HCoV-229E	HCoV-OC43		1	40	80	80		2		IFA	IgG	fold rise of acute titer<10 assumes acute titer of 5
16275947	Table 2	229E patient	2		HCoV-229E	HCoV-OC43		1	80	160	320		4		IFA	IgG	fold rise of acute titer<10 assumes acute titer of 5
16275947	Table 2	229E patient	3		HCoV-229E	HCoV-OC43		1	320	640	320		1		IFA	IgG	fold rise of acute titer<10 assumes acute titer of 5
16275947	Table 2	229E patient	1		HCoV-229E	HCoV-229E		1	0	10	320		64		IFA	IgG	fold rise of acute titer<10 assumes acute titer of 5
16275947	Table 2	229E patient	2		HCoV-229E	HCoV-229E		1	20	40	80		4		IFA	IgG	fold rise of acute titer<10 assumes acute titer of 5
16275947	Table 2	229E patient	3		HCoV-229E	HCoV-229E		1	80	160	320		4		IFA	IgG	fold rise of acute titer<10 assumes acute titer of 5
16275947	Table 2	OC43 patient	4		HCoV-OC43	HCoV-OC43		1	40	80	160		4		IFA	IgG	fold rise of acute titer<10 assumes acute titer of 5
16275947	Table 2	OC43 patient	4		HCoV-OC43	HCoV-229E		1	80	160	80		1		IFA	IgG	fold rise of acute titer<10 assumes acute titer of 5
16275947	Table 2	OC43 patient	5		HCoV-OC43	HCoV-OC43		1	40	80	640		16		IFA	IgG	fold rise of acute titer<10 assumes acute titer of 5
16275947	Table 2	OC43 patient	5		HCoV-OC43	HCoV-229E		1	160	320	80		0.5		IFA	IgG	fold rise of acute titer<10 assumes acute titer of 5
16275947	Table 2	OC43 patient	6		HCoV-OC43	HCoV-OC43		1	160	320	1280		8		IFA	IgG	fold rise of acute titer<10 assumes acute titer of 5
16275947	Table 2	OC43 patient	6		HCoV-OC43	HCoV-229E		1	80	160	40		0.5		IFA	IgG	fold rise of acute titer<10 assumes acute titer of 5
16275947	Table 2	OC43 patient	7		HCoV-OC43	HCoV-OC43		1	0	10	20		4		IFA	IgG	fold rise of acute titer<10 assumes acute titer of 5
16275947	Table 2	OC43 patient	7		HCoV-OC43	HCoV-229E		1	80	160	40		0.5		IFA	IgG	fold rise of acute titer<10 assumes acute titer of 5
16275947	Table 2	OC43 patient	8		HCoV-OC43	HCoV-OC43		1	40	80	320		8		IFA	IgG	fold rise of acute titer<10 assumes acute titer of 5
16275947	Table 2	OC43 patient	8		HCoV-OC43	HCoV-229E		1	80	160	80		1		IFA	IgG	fold rise of acute titer<10 assumes acute titer of 5
16275947	Table 2	OC43 patient	9		HCoV-OC43	HCoV-OC43		1	10	20	80		8		IFA	IgG	fold rise of acute titer<10 assumes acute titer of 5
16275947	Table 2	OC43 patient	9		HCoV-OC43	HCoV-229E		1	80	160	320		4		IFA	IgG	fold rise of acute titer<10 assumes acute titer of 5
16275947	Table 2	OC43 patient	10		HCoV-OC43	HCoV-OC43		1	40	80	320		8		IFA	IgG	fold rise of acute titer<10 assumes acute titer of 5
16275947	Table 2	OC43 patient	10		HCoV-OC43	HCoV-229E		1	80	160	80		1		IFA	IgG	fold rise of acute titer<10 assumes acute titer of 5
16275947	Table 2	OC43 patient	11		HCoV-OC43	HCoV-OC43		1	40	80	320		8		IFA	IgG	fold rise of acute titer<10 assumes acute titer of 5
16275947	Table 2	OC43 patient	11		HCoV-OC43	HCoV-229E		1	40	80	20		0.5		IFA	IgG	fold rise of acute titer<10 assumes acute titer of 5
16275947	Table 2	OC43 patient	12		HCoV-OC43	HCoV-OC43		1	0	10	1280		256		IFA	IgG	fold rise of acute titer<10 assumes acute titer of 5
16275947	Table 2	OC43 patient	12		HCoV-OC43	HCoV-229E		1	20	40	320		16		IFA	IgG	fold rise of acute titer<10 assumes acute titer of 5
16275947	Table 2	OC43 patient	13		HCoV-OC43	HCoV-OC43		1	0	0	160		32		IFA	IgG	fold rise of acute titer<10 assumes acute titer of 5
16275947	Table 2	OC43 patient	13		HCoV-OC43	HCoV-229E		1	80	160	80		1		IFA	IgG	fold rise of acute titer<10 assumes acute titer of 5
16275947	Table 2	OC43 patient	14		HCoV-OC43	HCoV-OC43		1	0	10	320		64		IFA	IgG	fold rise of acute titer<10 assumes acute titer of 5
16275947	Table 2	OC43 patient	14		HCoV-OC43	HCoV-229E		1	0	10	20		4		IFA	IgG	fold rise of acute titer<10 assumes acute titer of 5
18191362	Table 2	OC43 patient	1		HCoV-OC43	HCoV-229E		1							line immunoassay (against recombinant N)
18191362	Table 2	OC43 patient	1		HCoV-OC43	HCoV-NL63		1							line immunoassay (against recombinant N)
18191362	Table 2	OC43 patient	1		HCoV-OC43	HCoV-OC43		1							line immunoassay (against recombinant N)
18191362	Table 2	OC43 patient	1		HCoV-OC43	HCoV-HKU1		1							line immunoassay (against recombinant N)
18191362	Table 2	OC43 patient	1		HCoV-OC43	SARS-CoV		1							line immunoassay (against recombinant N)
18191362	Table 2	OC43 patient	2		HCoV-OC43	HCoV-229E		1							line immunoassay (against recombinant N)
18191362	Table 2	OC43 patient	2		HCoV-OC43	HCoV-NL63		1							line immunoassay (against recombinant N)
18191362	Table 2	OC43 patient	2		HCoV-OC43	HCoV-OC43		1							line immunoassay (against recombinant N)
18191362	Table 2	OC43 patient	2		HCoV-OC43	HCoV-HKU1		1							line immunoassay (against recombinant N)
18191362	Table 2	OC43 patient	2		HCoV-OC43	SARS-CoV		1							line immunoassay (against recombinant N)
23583636	Table 2	Animal handlers	1		SARS-CoV	MERS-CoV		1			20	40	4		IFA	Fold rise assumes pre-exposure titer=5 for SARS-CoV and MERS-CoV
23583636	Table 2	Animal handlers	1		SARS-CoV	MERS-CoV		1			0	10	1		Neutralization	Fold rise assumes pre-exposure titer=5 for SARS-CoV and MERS-CoV
23583636	Table 2	Animal handlers	1		SARS-CoV	SARS-CoV		1			40	80	8		IFA	Fold rise assumes pre-exposure titer=5 for SARS-CoV and MERS-CoV
23583636	Table 2	Animal handlers	1		SARS-CoV	SARS-CoV		1			0	10	1		Neutralization	Fold rise assumes pre-exposure titer=5 for SARS-CoV and MERS-CoV
23583636	Table 2	Animal handlers	1		SARS-CoV	HCoV-OC43		1			640	1280	NA		IFA	Fold rise assumes pre-exposure titer=5 for SARS-CoV and MERS-CoV
23583636	Table 2	Animal handlers	1		SARS-CoV	HCoV-OC43		1			NA	NA	NA		Neutralization	Fold rise assumes pre-exposure titer=5 for SARS-CoV and MERS-CoV
23583636	Table 2	Animal handlers	2		SARS-CoV	MERS-CoV		1			40	80	8		IFA	Fold rise assumes pre-exposure titer=5 for SARS-CoV and MERS-CoV
23583636	Table 2	Animal handlers	2		SARS-CoV	MERS-CoV		1			0	10	1		Neutralization	Fold rise assumes pre-exposure titer=5 for SARS-CoV and MERS-CoV
23583636	Table 2	Animal handlers	2		SARS-CoV	SARS-CoV		1			40	80	8		IFA	Fold rise assumes pre-exposure titer=5 for SARS-CoV and MERS-CoV
23583636	Table 2	Animal handlers	2		SARS-CoV	SARS-CoV		1			0	10	1		Neutralization	Fold rise assumes pre-exposure titer=5 for SARS-CoV and MERS-CoV
23583636	Table 2	Animal handlers	2		SARS-CoV	HCoV-OC43		1			320	640	NA		IFA	Fold rise assumes pre-exposure titer=5 for SARS-CoV and MERS-CoV
23583636	Table 2	Animal handlers	2		SARS-CoV	HCoV-OC43		1			80	160	NA		Neutralization	Fold rise assumes pre-exposure titer=5 for SARS-CoV and MERS-CoV
23583636	Table 2	SARS_patients	1		SARS-CoV	MERS-CoV		1			20	40	4		IFA	Fold rise assumes pre-exposure titer=5 for SARS-CoV and MERS-CoV
23583636	Table 2	SARS_patients	1		SARS-CoV	MERS-CoV		1			20	40	4		Neutralization	Fold rise assumes pre-exposure titer=5 for SARS-CoV and MERS-CoV
23583636	Table 2	SARS_patients	1		SARS-CoV	SARS-CoV		1			160	320	32		IFA	Fold rise assumes pre-exposure titer=5 for SARS-CoV and MERS-CoV
23583636	Table 2	SARS_patients	1		SARS-CoV	SARS-CoV		1			80	160	16		Neutralization	Fold rise assumes pre-exposure titer=5 for SARS-CoV and MERS-CoV
23583636	Table 2	SARS_patients	1		SARS-CoV	HCoV-OC43		1			320	640	NA		IFA	Fold rise assumes pre-exposure titer=5 for SARS-CoV and MERS-CoV
23583636	Table 2	SARS_patients	1		SARS-CoV	HCoV-OC43		1			160	320	NA		Neutralization	Fold rise assumes pre-exposure titer=5 for SARS-CoV and MERS-CoV
23583636	Table 2	SARS_patients	2		SARS-CoV	MERS-CoV		1			40	80	8		IFA	Fold rise assumes pre-exposure titer=5 for SARS-CoV and MERS-CoV
23583636	Table 2	SARS_patients	2		SARS-CoV	MERS-CoV		1			0	10	1		Neutralization	Fold rise assumes pre-exposure titer=5 for SARS-CoV and MERS-CoV
23583636	Table 2	SARS_patients	2		SARS-CoV	SARS-CoV		1			320	640	64		IFA	Fold rise assumes pre-exposure titer=5 for SARS-CoV and MERS-CoV
23583636	Table 2	SARS_patients	2		SARS-CoV	SARS-CoV		1			80	160	16		Neutralization	Fold rise assumes pre-exposure titer=5 for SARS-CoV and MERS-CoV
23583636	Table 2	SARS_patients	2		SARS-CoV	HCoV-OC43		1			640	1280	NA		IFA	Fold rise assumes pre-exposure titer=5 for SARS-CoV and MERS-CoV
23583636	Table 2	SARS_patients	2		SARS-CoV	HCoV-OC43		1			160	320	NA		Neutralization	Fold rise assumes pre-exposure titer=5 for SARS-CoV and MERS-CoV
23583636	Table 2	SARS_patients	4		SARS-CoV	MERS-CoV		1			40	80	8		IFA	Fold rise assumes pre-exposure titer=5 for SARS-CoV and MERS-CoV
23583636	Table 2	SARS_patients	4		SARS-CoV	MERS-CoV		1			0	10	1		Neutralization	Fold rise assumes pre-exposure titer=5 for SARS-CoV and MERS-CoV
23583636	Table 2	SARS_patients	4		SARS-CoV	SARS-CoV		1			1280	2560	256		IFA	Fold rise assumes pre-exposure titer=5 for SARS-CoV and MERS-CoV
23583636	Table 2	SARS_patients	4		SARS-CoV	SARS-CoV		1			80	160	16		Neutralization	Fold rise assumes pre-exposure titer=5 for SARS-CoV and MERS-CoV
23583636	Table 2	SARS_patients	4		SARS-CoV	HCoV-OC43		1			320	640	NA		IFA	Fold rise assumes pre-exposure titer=5 for SARS-CoV and MERS-CoV
23583636	Table 2	SARS_patients	4		SARS-CoV	HCoV-OC43		1			160	320	NA		Neutralization	Fold rise assumes pre-exposure titer=5 for SARS-CoV and MERS-CoV
23583636	Table 2	SARS_patients	5		SARS-CoV	MERS-CoV		1			80	160	16		IFA	Fold rise assumes pre-exposure titer=5 for SARS-CoV and MERS-CoV
23583636	Table 2	SARS_patients	5		SARS-CoV	MERS-CoV		1			10	20	2		Neutralization	Fold rise assumes pre-exposure titer=5 for SARS-CoV and MERS-CoV
23583636	Table 2	SARS_patients	5		SARS-CoV	SARS-CoV		1			320	640	64		IFA	Fold rise assumes pre-exposure titer=5 for SARS-CoV and MERS-CoV
23583636	Table 2	SARS_patients	5		SARS-CoV	SARS-CoV		1			80	160	16		Neutralization	Fold rise assumes pre-exposure titer=5 for SARS-CoV and MERS-CoV
23583636	Table 2	SARS_patients	5		SARS-CoV	HCoV-OC43		1			320	640	NA		IFA	Fold rise assumes pre-exposure titer=5 for SARS-CoV and MERS-CoV
23583636	Table 2	SARS_patients	5		SARS-CoV	HCoV-OC43		1			80	160	NA		Neutralization	Fold rise assumes pre-exposure titer=5 for SARS-CoV and MERS-CoV
23583636	Table 2	SARS_patients	6		SARS-CoV	MERS-CoV		1			80	160	16		IFA	Fold rise assumes pre-exposure titer=5 for SARS-CoV and MERS-CoV
23583636	Table 2	SARS_patients	6		SARS-CoV	MERS-CoV		1			10	20	2		Neutralization	Fold rise assumes pre-exposure titer=5 for SARS-CoV and MERS-CoV
23583636	Table 2	SARS_patients	6		SARS-CoV	SARS-CoV		1			640	1280	128		IFA	Fold rise assumes pre-exposure titer=5 for SARS-CoV and MERS-CoV
23583636	Table 2	SARS_patients	6		SARS-CoV	SARS-CoV		1			160	320	32		Neutralization	Fold rise assumes pre-exposure titer=5 for SARS-CoV and MERS-CoV
23583636	Table 2	SARS_patients	6		SARS-CoV	HCoV-OC43		1			320	640	NA		IFA	Fold rise assumes pre-exposure titer=5 for SARS-CoV and MERS-CoV
23583636	Table 2	SARS_patients	6		SARS-CoV	HCoV-OC43		1			40	80	NA		Neutralization	Fold rise assumes pre-exposure titer=5 for SARS-CoV and MERS-CoV
23583636	Table 2	SARS_patients	7		SARS-CoV	MERS-CoV		1			80	160	16		IFA	Fold rise assumes pre-exposure titer=5 for SARS-CoV and MERS-CoV
23583636	Table 2	SARS_patients	7		SARS-CoV	MERS-CoV		1			10	20	2		Neutralization	Fold rise assumes pre-exposure titer=5 for SARS-CoV and MERS-CoV
23583636	Table 2	SARS_patients	7		SARS-CoV	SARS-CoV		1			640	1280	128		IFA	Fold rise assumes pre-exposure titer=5 for SARS-CoV and MERS-CoV
23583636	Table 2	SARS_patients	7		SARS-CoV	SARS-CoV		1			160	320	32		Neutralization	Fold rise assumes pre-exposure titer=5 for SARS-CoV and MERS-CoV
23583636	Table 2	SARS_patients	7		SARS-CoV	HCoV-OC43		1			640	1280	NA		IFA	Fold rise assumes pre-exposure titer=5 for SARS-CoV and MERS-CoV
23583636	Table 2	SARS_patients	7		SARS-CoV	HCoV-OC43		1			320	640	NA		Neutralization	Fold rise assumes pre-exposure titer=5 for SARS-CoV and MERS-CoV
23583636	Table 2	SARS_patients	8		SARS-CoV	MERS-CoV		1			80	160	16		IFA	Fold rise assumes pre-exposure titer=5 for SARS-CoV and MERS-CoV
23583636	Table 2	SARS_patients	8		SARS-CoV	MERS-CoV		1			0	10	1		Neutralization	Fold rise assumes pre-exposure titer=5 for SARS-CoV and MERS-CoV
23583636	Table 2	SARS_patients	8		SARS-CoV	SARS-CoV		1			640	1280	128		IFA	Fold rise assumes pre-exposure titer=5 for SARS-CoV and MERS-CoV
23583636	Table 2	SARS_patients	8		SARS-CoV	SARS-CoV		1			80	160	16		Neutralization	Fold rise assumes pre-exposure titer=5 for SARS-CoV and MERS-CoV
23583636	Table 2	SARS_patients	8		SARS-CoV	HCoV-OC43		1			640	1280	NA		IFA	Fold rise assumes pre-exposure titer=5 for SARS-CoV and MERS-CoV
23583636	Table 2	SARS_patients	8		SARS-CoV	HCoV-OC43		1			160	320	NA		Neutralization	Fold rise assumes pre-exposure titer=5 for SARS-CoV and MERS-CoV
23583636	Table 2	SARS_patients	9		SARS-CoV	MERS-CoV		1			80	160	16		IFA	Fold rise assumes pre-exposure titer=5 for SARS-CoV and MERS-CoV
23583636	Table 2	SARS_patients	9		SARS-CoV	MERS-CoV		1			10	20	2		Neutralization	Fold rise assumes pre-exposure titer=5 for SARS-CoV and MERS-CoV
23583636	Table 2	SARS_patients	9		SARS-CoV	SARS-CoV		1			1280	2560	256		IFA	Fold rise assumes pre-exposure titer=5 for SARS-CoV and MERS-CoV
23583636	Table 2	SARS_patients	9		SARS-CoV	SARS-CoV		1			320	640	64		Neutralization	Fold rise assumes pre-exposure titer=5 for SARS-CoV and MERS-CoV
23583636	Table 2	SARS_patients	9		SARS-CoV	HCoV-OC43		1			640	1280	NA		IFA	Fold rise assumes pre-exposure titer=5 for SARS-CoV and MERS-CoV
23583636	Table 2	SARS_patients	9		SARS-CoV	HCoV-OC43		1			320	640	NA		Neutralization	Fold rise assumes pre-exposure titer=5 for SARS-CoV and MERS-CoV
23583636	Table 2	SARS_patients	10		SARS-CoV	MERS-CoV		1			80	160	16		IFA	Fold rise assumes pre-exposure titer=5 for SARS-CoV and MERS-CoV
23583636	Table 2	SARS_patients	10		SARS-CoV	MERS-CoV		1			0	10	1		Neutralization	Fold rise assumes pre-exposure titer=5 for SARS-CoV and MERS-CoV
23583636	Table 2	SARS_patients	10		SARS-CoV	SARS-CoV		1			1280	2560	256		IFA	Fold rise assumes pre-exposure titer=5 for SARS-CoV and MERS-CoV
23583636	Table 2	SARS_patients	10		SARS-CoV	SARS-CoV		1			80	160	16		Neutralization	Fold rise assumes pre-exposure titer=5 for SARS-CoV and MERS-CoV
23583636	Table 2	SARS_patients	10		SARS-CoV	HCoV-OC43		1			320	640	NA		IFA	Fold rise assumes pre-exposure titer=5 for SARS-CoV and MERS-CoV
23583636	Table 2	SARS_patients	10		SARS-CoV	HCoV-OC43		1			80	160	NA		Neutralization	Fold rise assumes pre-exposure titer=5 for SARS-CoV and MERS-CoV
23583636	Table 2	SARS_patients	11		SARS-CoV	MERS-CoV		1			160	320	32		IFA	Fold rise assumes pre-exposure titer=5 for SARS-CoV and MERS-CoV
23583636	Table 2	SARS_patients	11		SARS-CoV	MERS-CoV		1			0	10	1		Neutralization	Fold rise assumes pre-exposure titer=5 for SARS-CoV and MERS-CoV
23583636	Table 2	SARS_patients	11		SARS-CoV	SARS-CoV		1			320	640	64		IFA	Fold rise assumes pre-exposure titer=5 for SARS-CoV and MERS-CoV
23583636	Table 2	SARS_patients	11		SARS-CoV	SARS-CoV		1			80	160	16		Neutralization	Fold rise assumes pre-exposure titer=5 for SARS-CoV and MERS-CoV
23583636	Table 2	SARS_patients	11		SARS-CoV	HCoV-OC43		1			320	640	NA		IFA	Fold rise assumes pre-exposure titer=5 for SARS-CoV and MERS-CoV
23583636	Table 2	SARS_patients	11		SARS-CoV	HCoV-OC43		1			80	160	NA		Neutralization	Fold rise assumes pre-exposure titer=5 for SARS-CoV and MERS-CoV
23583636	Table 2	SARS_patients	12		SARS-CoV	MERS-CoV		1			160	320	32		IFA	Fold rise assumes pre-exposure titer=5 for SARS-CoV and MERS-CoV
23583636	Table 2	SARS_patients	12		SARS-CoV	MERS-CoV		1			20	40	4		Neutralization	Fold rise assumes pre-exposure titer=5 for SARS-CoV and MERS-CoV
23583636	Table 2	SARS_patients	12		SARS-CoV	SARS-CoV		1			640	1280	128		IFA	Fold rise assumes pre-exposure titer=5 for SARS-CoV and MERS-CoV
23583636	Table 2	SARS_patients	12		SARS-CoV	SARS-CoV		1			160	320	32		Neutralization	Fold rise assumes pre-exposure titer=5 for SARS-CoV and MERS-CoV
23583636	Table 2	SARS_patients	12		SARS-CoV	HCoV-OC43		1			1280	2560	NA		IFA	Fold rise assumes pre-exposure titer=5 for SARS-CoV and MERS-CoV
23583636	Table 2	SARS_patients	12		SARS-CoV	HCoV-OC43		1			160	320	NA		Neutralization	Fold rise assumes pre-exposure titer=5 for SARS-CoV and MERS-CoV
23583636	Table 2	SARS_patients	13		SARS-CoV	MERS-CoV		1			160	320	32		IFA	Fold rise assumes pre-exposure titer=5 for SARS-CoV and MERS-CoV
23583636	Table 2	SARS_patients	13		SARS-CoV	MERS-CoV		1			10	20	2		Neutralization	Fold rise assumes pre-exposure titer=5 for SARS-CoV and MERS-CoV
23583636	Table 2	SARS_patients	13		SARS-CoV	SARS-CoV		1			1280	2560	256		IFA	Fold rise assumes pre-exposure titer=5 for SARS-CoV and MERS-CoV
23583636	Table 2	SARS_patients	13		SARS-CoV	SARS-CoV		1			160	320	32		Neutralization	Fold rise assumes pre-exposure titer=5 for SARS-CoV and MERS-CoV
23583636	Table 2	SARS_patients	13		SARS-CoV	HCoV-OC43		1			640	1280	NA		IFA	Fold rise assumes pre-exposure titer=5 for SARS-CoV and MERS-CoV
23583636	Table 2	SARS_patients	13		SARS-CoV	HCoV-OC43		1			160	320	NA		Neutralization	Fold rise assumes pre-exposure titer=5 for SARS-CoV and MERS-CoV
23583636	Table 2	SARS_patients	14		SARS-CoV	MERS-CoV		1			160	320	32		IFA	Fold rise assumes pre-exposure titer=5 for SARS-CoV and MERS-CoV
23583636	Table 2	SARS_patients	14		SARS-CoV	MERS-CoV		1			0	10	1		Neutralization	Fold rise assumes pre-exposure titer=5 for SARS-CoV and MERS-CoV
23583636	Table 2	SARS_patients	14		SARS-CoV	SARS-CoV		1			1280	2560	256		IFA	Fold rise assumes pre-exposure titer=5 for SARS-CoV and MERS-CoV
23583636	Table 2	SARS_patients	14		SARS-CoV	SARS-CoV		1			160	320	32		Neutralization	Fold rise assumes pre-exposure titer=5 for SARS-CoV and MERS-CoV
23583636	Table 2	SARS_patients	14		SARS-CoV	HCoV-OC43		1			640	1280	NA		IFA	Fold rise assumes pre-exposure titer=5 for SARS-CoV and MERS-CoV
23583636	Table 2	SARS_patients	14		SARS-CoV	HCoV-OC43		1			80	160	NA		Neutralization	Fold rise assumes pre-exposure titer=5 for SARS-CoV and MERS-CoV
23583636	Table 2	SARS_patients	15		SARS-CoV	MERS-CoV		1			160	320	32		IFA	Fold rise assumes pre-exposure titer=5 for SARS-CoV and MERS-CoV
23583636	Table 2	SARS_patients	15		SARS-CoV	MERS-CoV		1			0	10	1		Neutralization	Fold rise assumes pre-exposure titer=5 for SARS-CoV and MERS-CoV
23583636	Table 2	SARS_patients	15		SARS-CoV	SARS-CoV		1			2560	5120	512		IFA	Fold rise assumes pre-exposure titer=5 for SARS-CoV and MERS-CoV
23583636	Table 2	SARS_patients	15		SARS-CoV	SARS-CoV		1			160	320	32		Neutralization	Fold rise assumes pre-exposure titer=5 for SARS-CoV and MERS-CoV
23583636	Table 2	SARS_patients	15		SARS-CoV	HCoV-OC43		1			1280	2560	NA		IFA	Fold rise assumes pre-exposure titer=5 for SARS-CoV and MERS-CoV
23583636	Table 2	SARS_patients	15		SARS-CoV	HCoV-OC43		1			80	160	NA		Neutralization	Fold rise assumes pre-exposure titer=5 for SARS-CoV and MERS-CoV
23583636	Table 2	SARS_patients	16		SARS-CoV	MERS-CoV		1			160	320	32		IFA	Fold rise assumes pre-exposure titer=5 for SARS-CoV and MERS-CoV
23583636	Table 2	SARS_patients	16		SARS-CoV	MERS-CoV		1			0	10	1		Neutralization	Fold rise assumes pre-exposure titer=5 for SARS-CoV and MERS-CoV
23583636	Table 2	SARS_patients	16		SARS-CoV	SARS-CoV		1			2560	5120	512		IFA	Fold rise assumes pre-exposure titer=5 for SARS-CoV and MERS-CoV
23583636	Table 2	SARS_patients	16		SARS-CoV	SARS-CoV		1			160	320	32		Neutralization	Fold rise assumes pre-exposure titer=5 for SARS-CoV and MERS-CoV
23583636	Table 2	SARS_patients	16		SARS-CoV	HCoV-OC43		1			2560	5120	NA		IFA	Fold rise assumes pre-exposure titer=5 for SARS-CoV and MERS-CoV
23583636	Table 2	SARS_patients	16		SARS-CoV	HCoV-OC43		1			320	640	NA		Neutralization	Fold rise assumes pre-exposure titer=5 for SARS-CoV and MERS-CoV
23583636	Table 3	SARS_patients	A		SARS-CoV	MERS-CoV		1	10	20	10	20	1		IFA	titer<10 coded as 5, titer<20 coded as 10
23583636	Table 3	SARS_patients	A		SARS-CoV	MERS-CoV		1	0	10	0	10	1		Neutralization	titer<10 coded as 5, titer<20 coded as 10
23583636	Table 3	SARS_patients	A		SARS-CoV	SARS-CoV		1	10	20	160	320	16		IFA	titer<10 coded as 5, titer<20 coded as 10
23583636	Table 3	SARS_patients	A		SARS-CoV	SARS-CoV		1	0	10	20	40	4		Neutralization	titer<10 coded as 5, titer<20 coded as 10
23583636	Table 3	SARS_patients	A		SARS-CoV	HCoV-OC43		1	80	160	160	320	2		IFA	titer<10 coded as 5, titer<20 coded as 10
23583636	Table 3	SARS_patients	A		SARS-CoV	HCoV-229E		1	80	160	40	80	0.5		IFA	titer<10 coded as 5, titer<20 coded as 10
23583636	Table 3	SARS_patients	A		SARS-CoV	HCoV-NL63		1	10	20	10	20	1		IFA	titer<10 coded as 5, titer<20 coded as 10
23583636	Table 3	SARS_patients	B		SARS-CoV	MERS-CoV		1	20	40	10	20	0.5		IFA	titer<10 coded as 5, titer<20 coded as 10
23583636	Table 3	SARS_patients	B		SARS-CoV	MERS-CoV		1	0	10	0	10	1		Neutralization	titer<10 coded as 5, titer<20 coded as 10
23583636	Table 3	SARS_patients	B		SARS-CoV	SARS-CoV		1	10	20	160	320	16		IFA	titer<10 coded as 5, titer<20 coded as 10
23583636	Table 3	SARS_patients	B		SARS-CoV	SARS-CoV		1	0	10	160	320	32		Neutralization	titer<10 coded as 5, titer<20 coded as 10
23583636	Table 3	SARS_patients	B		SARS-CoV	HCoV-OC43		1	80	160	640	1280	8		IFA	titer<10 coded as 5, titer<20 coded as 10
23583636	Table 3	SARS_patients	B		SARS-CoV	HCoV-229E		1	20	40	20	40	1		IFA	titer<10 coded as 5, titer<20 coded as 10
23583636	Table 3	SARS_patients	B		SARS-CoV	HCoV-NL63		1	40	80	20	40	0.5		IFA	titer<10 coded as 5, titer<20 coded as 10
23583636	Table 3	SARS_patients	C		SARS-CoV	MERS-CoV		1	10	20	40	80	4		IFA	titer<10 coded as 5, titer<20 coded as 10
23583636	Table 3	SARS_patients	C		SARS-CoV	MERS-CoV		1	0	10	0	10	1		Neutralization	titer<10 coded as 5, titer<20 coded as 10
23583636	Table 3	SARS_patients	C		SARS-CoV	SARS-CoV		1	10	20	640	1280	64		IFA	titer<10 coded as 5, titer<20 coded as 10
23583636	Table 3	SARS_patients	C		SARS-CoV	SARS-CoV		1	0	10	80	160	16		Neutralization	titer<10 coded as 5, titer<20 coded as 10
23583636	Table 3	SARS_patients	C		SARS-CoV	HCoV-OC43		1	160	320	640	1280	4		IFA	titer<10 coded as 5, titer<20 coded as 10
23583636	Table 2,3	SARS_patients	C		SARS-CoV	HCoV-OC43		1			80	160			Neutralization	titer<10 coded as 5
23583636	Table 3	SARS_patients	C		SARS-CoV	HCoV-229E		1	40	80	20	40	0.5		IFA	titer<10 coded as 5, titer<20 coded as 10
23583636	Table 3	SARS_patients	C		SARS-CoV	HCoV-NL63		1	10	20	10	20	1		IFA	titer<10 coded as 5, titer<20 coded as 10
23583636	Table 3	SARS_patients	D		SARS-CoV	MERS-CoV		1	10	20	320	640	32		IFA	titer<10 coded as 5, titer<20 coded as 10
23583636	Table 3	SARS_patients	D		SARS-CoV	MERS-CoV		1	0	10	0	10	1		Neutralization	titer<10 coded as 5, titer<20 coded as 10
23583636	Table 3	SARS_patients	D		SARS-CoV	SARS-CoV		1	10	20	160	320	16		IFA	titer<10 coded as 5, titer<20 coded as 10
23583636	Table 3	SARS_patients	D		SARS-CoV	SARS-CoV		1	0	10	80	160	16		Neutralization	titer<10 coded as 5, titer<20 coded as 10
23583636	Table 3	SARS_patients	D		SARS-CoV	HCoV-OC43		1	160	320	1280	2560	8		IFA	titer<10 coded as 5, titer<20 coded as 10
23583636	Table 2,3	SARS_patients	D		SARS-CoV	HCoV-OC43		1			160	320			Neutralization	titer<10 coded as 5
23583636	Table 3	SARS_patients	D		SARS-CoV	HCoV-229E		1	20	40	80	160	4		IFA	titer<10 coded as 5, titer<20 coded as 10
23583636	Table 3	SARS_patients	D		SARS-CoV	HCoV-NL63		1	10	20	20	40	2		IFA	titer<10 coded as 5, titer<20 coded as 10
