# Supplementary material for: A systematic review of antibody mediated immunity to coronaviruses: kinetics, correlates of protection, and association with severity
Source: Nat Commun. 2020 Sep 17;11:4704. doi: 10.1038/s41467-020-18450-4 (PMC7499300; doi:10.1038/s41467-020-18450-4)
Supplement: Supplementary file 7 — Supplementary Data 3 [file 41467_2020_18450_MOESM7_ESM.csv]

PMID	Outcome	Outcome_definition	TimePeriodStart	TimePeriodEnd	Assay	Antigen	Assay_cutpoint	CP_NameForGraphs	ageStart	ageEnd	N	N_positive
18945884	HCoV-229E	seropositivity			ELISA	N protein	Mean in children + 5SD	Standard	20	29	93	88
18945884	HCoV-229E	seropositivity			ELISA	N protein	Mean in children + 5SD	Standard	30	39	43	37
18945884	HCoV-229E	seropositivity			ELISA	N protein	Mean in children + 5SD	Standard	40	49	34	30
18945884	HCoV-229E	seropositivity			ELISA	N protein	Mean in children + 5SD	Standard	50	64	26	24
18945884	HCoV-HKU1	seropositivity			ELISA	N protein	Mean in children + 5SD	Standard	20	29	93	62
18945884	HCoV-HKU1	seropositivity			ELISA	N protein	Mean in children + 5SD	Standard	30	39	43	22
18945884	HCoV-HKU1	seropositivity			ELISA	N protein	Mean in children + 5SD	Standard	40	49	34	17
18945884	HCoV-HKU1	seropositivity			ELISA	N protein	Mean in children + 5SD	Standard	50	64	26	15
18945884	HCoV-NL63	seropositivity			ELISA	N protein	Mean in children + 5SD	Standard	20	29	93	88
18945884	HCoV-NL63	seropositivity			ELISA	N protein	Mean in children + 5SD	Standard	30	39	43	38
18945884	HCoV-NL63	seropositivity			ELISA	N protein	Mean in children + 5SD	Standard	40	49	34	30
18945884	HCoV-NL63	seropositivity			ELISA	N protein	Mean in children + 5SD	Standard	50	64	26	24
18945884	HCoV-OC43	seropositivity			ELISA	N protein	Mean in children + 5SD	Standard	20	29	93	85
18945884	HCoV-OC43	seropositivity			ELISA	N protein	Mean in children + 5SD	Standard	30	39	43	39
18945884	HCoV-OC43	seropositivity			ELISA	N protein	Mean in children + 5SD	Standard	40	49	34	30
18945884	HCoV-OC43	seropositivity			ELISA	N protein	Mean in children + 5SD	Standard	50	64	26	24
18945884	HCoV-229E	seropositivity			ELISA	N protein	75% percentile of adult data	High	20	29	93	29
18945884	HCoV-229E	seropositivity			ELISA	N protein	75% percentile of adult data	High	30	39	43	7
18945884	HCoV-229E	seropositivity			ELISA	N protein	75% percentile of adult data	High	40	49	34	7
18945884	HCoV-229E	seropositivity			ELISA	N protein	75% percentile of adult data	High	50	64	26	6
18945884	HCoV-HKU1	seropositivity			ELISA	N protein	75% percentile of adult data	High	20	29	93	30
18945884	HCoV-HKU1	seropositivity			ELISA	N protein	75% percentile of adult data	High	30	39	43	5
18945884	HCoV-HKU1	seropositivity			ELISA	N protein	75% percentile of adult data	High	40	49	34	8
18945884	HCoV-HKU1	seropositivity			ELISA	N protein	75% percentile of adult data	High	50	64	26	6
18945884	HCoV-NL63	seropositivity			ELISA	N protein	75% percentile of adult data	High	20	29	93	32
18945884	HCoV-NL63	seropositivity			ELISA	N protein	75% percentile of adult data	High	30	39	43	7
18945884	HCoV-NL63	seropositivity			ELISA	N protein	75% percentile of adult data	High	40	49	34	8
18945884	HCoV-NL63	seropositivity			ELISA	N protein	75% percentile of adult data	High	50	64	26	5
18945884	HCoV-OC43	seropositivity			ELISA	N protein	75% percentile of adult data	High	20	29	93	29
18945884	HCoV-OC43	seropositivity			ELISA	N protein	75% percentile of adult data	High	30	39	43	7
18945884	HCoV-OC43	seropositivity			ELISA	N protein	75% percentile of adult data	High	40	49	34	6
18945884	HCoV-OC43	seropositivity			ELISA	N protein	75% percentile of adult data	High	50	64	26	9
25863564	MERS-CoV	seropositivity			Anti-MERS-CoV ELISA IgG AND rIFA AND PRNT	S1 for ELISA, S for rIFA	OD>=0.3 for ELISA; IgM 1:40 and IgG 1:20 for rIFA; PRNT50 >= 1:20	Standard	15	24	1711	2
25863564	MERS-CoV	seropositivity			Anti-MERS-CoV ELISA IgG AND rIFA AND PRNT	S1 for ELISA, S for rIFA	OD>=0.3 for ELISA; IgM 1:40 and IgG 1:20 for rIFA; PRNT50 >= 1:20	Standard	25	34	2594	1
25863564	MERS-CoV	seropositivity			Anti-MERS-CoV ELISA IgG AND rIFA AND PRNT	S1 for ELISA, S for rIFA	OD>=0.3 for ELISA; IgM 1:40 and IgG 1:20 for rIFA; PRNT50 >= 1:20	Standard	35	44	2115	4
25863564	MERS-CoV	seropositivity			Anti-MERS-CoV ELISA IgG AND rIFA AND PRNT	S1 for ELISA, S for rIFA	OD>=0.3 for ELISA; IgM 1:40 and IgG 1:20 for rIFA; PRNT50 >= 1:20	Standard	45	54	1225	3
25863564	MERS-CoV	seropositivity			Anti-MERS-CoV ELISA IgG AND rIFA AND PRNT	S1 for ELISA, S for rIFA	OD>=0.3 for ELISA; IgM 1:40 and IgG 1:20 for rIFA; PRNT50 >= 1:20	Standard	55	64	518	0
25863564	MERS-CoV	seropositivity			Anti-MERS-CoV ELISA IgG AND rIFA AND PRNT	S1 for ELISA, S for rIFA	OD>=0.3 for ELISA; IgM 1:40 and IgG 1:20 for rIFA; PRNT50 >= 1:20	Standard	65	84	556	2
15271120	SARS-CoV	seroconversion	2003	2003	IFA IgG	Whole virus	>1:100 in single serum or 4-fold rise for paired	Standard	27.8	51.2	50	46
15271120	SARS-CoV	seroconversion	2003	2003	IFA IgG	Whole virus	>1:100 in single serum or 4-fold rise for paired	Standard	64.9	79.3	19	8
6248465	HCoV-OC43	seropositivity	1975		HI	Whole virus	>1:8	Standard	0	14	403	150
6248465	HCoV-OC43	seropositivity	1975		HI	Whole virus	>1:8	Standard	15	24	368	305
6248465	HCoV-OC43	seropositivity	1975		HI	Whole virus	>1:8	Standard	25	59	571	383
6248465	HCoV-OC43	seropositivity	1975		HI	Whole virus	>1:8	Standard	60	79	282	161
6248465	HCoV-OC43	seropositivity	1976		HI	Whole virus	>1:8	Standard	0	14	329	136
6248465	HCoV-OC43	seropositivity	1976		HI	Whole virus	>1:8	Standard	15	24	350	237
6248465	HCoV-OC43	seropositivity	1976		HI	Whole virus	>1:8	Standard	25	59	369	236
6248465	HCoV-OC43	seropositivity	1976		HI	Whole virus	>1:8	Standard	60	79	344	147
6248465	HCoV-OC43	seropositivity			HI	Whole virus	>1:9	Standard	0	14	732	286
6248465	HCoV-OC43	seropositivity			HI	Whole virus	>1:10	Standard	15	24	718	542
6248465	HCoV-OC43	seropositivity			HI	Whole virus	>1:11	Standard	25	59	940	619
6248465	HCoV-OC43	seropositivity			HI	Whole virus	>1:12	Standard	60	79	626	308
23922367	HCoV-OC43	incidence	1999	2000	EIA or PCR	Whole virus	4-fold rise	Standard	65	84	212	5
23922367	HCoV-OC43	incidence	1999	2000	EIA or PCR	Whole virus	4-fold rise	Standard	19	40	103	10
23922367	HCoV-OC43	incidence	2000	2001	EIA or PCR	Whole virus	4-fold rise	Standard	65	84	280	28
23922367	HCoV-OC43	incidence	2000	2001	EIA or PCR	Whole virus	4-fold rise	Standard	19	40	180	20
23922367	HCoV-OC43	incidence	2001	2002	EIA or PCR	Whole virus	4-fold rise	Standard	65	84	180	9
23922367	HCoV-OC43	incidence	2001	2002	EIA or PCR	Whole virus	4-fold rise	Standard	19	40	164	7
23922367	HCoV-OC43	incidence	2002	2003	EIA or PCR	Whole virus	4-fold rise	Standard	65	84	295	17
23922367	HCoV-OC43	incidence	2002	2003	EIA or PCR	Whole virus	4-fold rise	Standard	19	40	90	4
23922367	HCoV-229E	incidence	1999	2000	EIA or PCR	Whole virus	4-fold rise	Standard	65	84	212	1
23922367	HCoV-229E	incidence	1999	2000	EIA or PCR	Whole virus	4-fold rise	Standard	19	40	103	2
23922367	HCoV-229E	incidence	2000	2001	EIA or PCR	Whole virus	4-fold rise	Standard	65	84	280	37
23922367	HCoV-229E	incidence	2000	2001	EIA or PCR	Whole virus	4-fold rise	Standard	19	40	180	27
23922367	HCoV-229E	incidence	2001	2002	EIA or PCR	Whole virus	4-fold rise	Standard	65	84	180	1
23922367	HCoV-229E	incidence	2001	2002	EIA or PCR	Whole virus	4-fold rise	Standard	19	40	164	1
23922367	HCoV-229E	incidence	2002	2003	EIA or PCR	Whole virus	4-fold rise	Standard	65	84	295	15
23922367	HCoV-229E	incidence	2002	2003	EIA or PCR	Whole virus	4-fold rise	Standard	19	40	90	6
23174159	HCoV-OC43	seropositivity			Western blot	N protein		Standard	0	0	15	14
23174159	HCoV-OC43	seropositivity			Western blot	N protein		Standard	18	25	26	24
23174159	HCoV-229E	seropositivity			Western blot	N protein		Standard	0	0	15	13
23174159	HCoV-229E	seropositivity			Western blot	N protein		Standard	18	25	26	21
5504709	HCoV-229E	seroconversion	1966	1967	CF	Whole virus	<1:4 to >1:4 or 4-fold rise	Standard	0	0	41	0
5504709	HCoV-229E	seroconversion	1966	1967	CF	Whole virus	<1:4 to >1:4 or 4-fold rise	Standard	1	4	172	4
5504709	HCoV-229E	seroconversion	1966	1967	CF	Whole virus	<1:4 to >1:4 or 4-fold rise	Standard	5	9	169	6
5504709	HCoV-229E	seroconversion	1966	1967	CF	Whole virus	<1:4 to >1:4 or 4-fold rise	Standard	10	14	118	9
5504709	HCoV-229E	seroconversion	1966	1967	CF	Whole virus	<1:4 to >1:4 or 4-fold rise	Standard	15	19	59	8
5504709	HCoV-229E	seroconversion	1966	1967	CF	Whole virus	<1:4 to >1:4 or 4-fold rise	Standard	20	29	73	10
5504709	HCoV-229E	seroconversion	1966	1967	CF	Whole virus	<1:4 to >1:4 or 4-fold rise	Standard	30	39	171	12
5504709	HCoV-229E	seroconversion	1966	1967	CF	Whole virus	<1:4 to >1:4 or 4-fold rise	Standard	40	49	84	7
5504709	HCoV-229E	seroconversion	1966	1967	Neutralization	Whole virus	<1:4 to >1:4 or 4-fold rise	Standard	1	4	1	0
5504709	HCoV-229E	seroconversion	1966	1967	Neutralization	Whole virus	<1:4 to >1:4 or 4-fold rise	Standard	5	9	28	7
5504709	HCoV-229E	seroconversion	1966	1967	Neutralization	Whole virus	<1:4 to >1:4 or 4-fold rise	Standard	10	14	37	10
5504709	HCoV-229E	seroconversion	1966	1967	Neutralization	Whole virus	<1:4 to >1:4 or 4-fold rise	Standard	15	19	16	6
5504709	HCoV-229E	seroconversion	1966	1967	Neutralization	Whole virus	<1:4 to >1:4 or 4-fold rise	Standard	20	29	16	5
5504709	HCoV-229E	seroconversion	1966	1967	Neutralization	Whole virus	<1:4 to >1:4 or 4-fold rise	Standard	30	39	38	10
5504709	HCoV-229E	seroconversion	1966	1967	Neutralization	Whole virus	<1:4 to >1:4 or 4-fold rise	Standard	40	49	23	11
5504709	HCoV-229E	seropositivity			Neutralization	Whole virus	>1:4	Standard	5	9	53	5
5504709	HCoV-229E	seropositivity			Neutralization	Whole virus	>1:4	Standard	10	14	62	17
5504709	HCoV-229E	seropositivity			Neutralization	Whole virus	>1:4	Standard	15	19	41	10
5504709	HCoV-229E	seropositivity			Neutralization	Whole virus	>1:4	Standard	20	29	41	10
5504709	HCoV-229E	seropositivity			Neutralization	Whole virus	>1:4	Standard	30	39	63	16
5504709	HCoV-229E	seropositivity			Neutralization	Whole virus	>1:4	Standard	40	49	47	15
4816305	HCoV-OC43	seroconversion	1966	1969	CF or HAI	Whole virus	<1:8 to >1:8 or 4-fold rise	Standard	5	9	158	35
4816305	HCoV-OC43	seroconversion	1966	1969	CF or HAI	Whole virus	<1:8 to >1:8 or 4-fold rise	Standard	10	14	186	38
4816305	HCoV-OC43	seroconversion	1966	1969	CF or HAI	Whole virus	<1:8 to >1:8 or 4-fold rise	Standard	15	19	75	12
4816305	HCoV-OC43	seroconversion	1966	1969	CF or HAI	Whole virus	<1:8 to >1:8 or 4-fold rise	Standard	20	29	152	23
4816305	HCoV-OC43	seroconversion	1966	1969	CF or HAI	Whole virus	<1:8 to >1:8 or 4-fold rise	Standard	30	39	254	34
4816305	HCoV-OC43	seroconversion	1966	1969	CF or HAI	Whole virus	<1:8 to >1:8 or 4-fold rise	Standard	40	49	85	14
4816305	HCoV-OC43	seroconversion	1968	1969	CF or HAI	Whole virus	<1:8 to >1:8 or 4-fold rise	Standard	0	4	72	21
4816305	HCoV-OC43	seroconversion	1968	1969	CF or HAI	Whole virus	<1:8 to >1:8 or 4-fold rise	Standard	5	9	84	24
4816305	HCoV-OC43	seroconversion	1968	1969	CF or HAI	Whole virus	<1:8 to >1:8 or 4-fold rise	Standard	10	14	59	16
4816305	HCoV-OC43	seroconversion	1968	1969	CF or HAI	Whole virus	<1:8 to >1:8 or 4-fold rise	Standard	15	19	17	4
4816305	HCoV-OC43	seroconversion	1968	1969	CF or HAI	Whole virus	<1:8 to >1:8 or 4-fold rise	Standard	20	29	71	13
4816305	HCoV-OC43	seroconversion	1968	1969	CF or HAI	Whole virus	<1:8 to >1:8 or 4-fold rise	Standard	30	39	84	22
4816305	HCoV-OC43	seroconversion	1968	1969	CF or HAI	Whole virus	<1:8 to >1:8 or 4-fold rise	Standard	40	49	27	6
32005618	MERS-CoV	seropositivity			ELISA	S1	Mean in negatives + 3SD	Standard	15	24	1743	46
32005618	MERS-CoV	seropositivity			ELISA	S1	Mean in negatives + 3SD	Standard	25	34	2916	72
32005618	MERS-CoV	seropositivity			ELISA	S1	Mean in negatives + 3SD	Standard	35	44	1486	32
32005618	MERS-CoV	seropositivity			ELISA	S1	Mean in negatives + 3SD	Standard	45	54	448	7
32005618	MERS-CoV	seropositivity			ELISA	S1	Mean in negatives + 3SD	Standard	55	74	65	5
32005618	MERS-CoV	seropositivity			Pseudotyped Neutralization	Whole virus	Mean in negatives + 3SD	Standard	15	24	1743	1
32005618	MERS-CoV	seropositivity			Pseudotyped Neutralization	Whole virus	Mean in negatives + 3SD	Standard	25	34	2916	11
32005618	MERS-CoV	seropositivity			Pseudotyped Neutralization	Whole virus	Mean in negatives + 3SD	Standard	35	44	1486	5
32005618	MERS-CoV	seropositivity			Pseudotyped Neutralization	Whole virus	Mean in negatives + 3SD	Standard	45	54	448	0
32005618	MERS-CoV	seropositivity			Pseudotyped Neutralization	Whole virus	Mean in negatives + 3SD	Standard	55	74	65	0
32005618	MERS-CoV	seropositivity			Microneutralization	Whole virus	Mean in negatives + 3SD	Standard	15	24	1743	0
32005618	MERS-CoV	seropositivity			Microneutralization	Whole virus	Mean in negatives + 3SD	Standard	25	34	2916	1
32005618	MERS-CoV	seropositivity			Microneutralization	Whole virus	Mean in negatives + 3SD	Standard	35	44	1486	0
32005618	MERS-CoV	seropositivity			Microneutralization	Whole virus	Mean in negatives + 3SD	Standard	45	54	448	0
32005618	MERS-CoV	seropositivity			Microneutralization	Whole virus	Mean in negatives + 3SD	Standard	55	74	65	0
24040960	HCoV-229E	seropositivity			IFA IgG	S protein	>1:20	Standard	0	0	8	2
24040960	HCoV-229E	seropositivity			IFA IgG	S protein	>1:20	Standard	1	3	134	94
24040960	HCoV-229E	seropositivity			IFA IgG	S protein	>1:20	Standard	4	6	46	41
24040960	HCoV-229E	seropositivity			IFA IgG	S protein	>1:20	Standard	7	14	27	24
24040960	HCoV-229E	seropositivity			IFA IgG	S protein	>1:20	Standard	15	30	146	130
24040960	HCoV-229E	seropositivity			IFA IgG	S protein	>1:20	Standard	31	40	210	178
24040960	HCoV-229E	seropositivity			IFA IgG	S protein	>1:20	Standard	41	50	152	135
24040960	HCoV-229E	seropositivity			IFA IgG	S protein	>1:20	Standard	51	75	66	61
24040960	HCoV-HKU1	seropositivity			IFA IgG	S protein	>1:20	Standard	0	0	8	5
24040960	HCoV-HKU1	seropositivity			IFA IgG	S protein	>1:20	Standard	1	3	134	81
24040960	HCoV-HKU1	seropositivity			IFA IgG	S protein	>1:20	Standard	4	6	46	37
24040960	HCoV-HKU1	seropositivity			IFA IgG	S protein	>1:20	Standard	7	14	27	22
24040960	HCoV-HKU1	seropositivity			IFA IgG	S protein	>1:20	Standard	15	30	146	113
24040960	HCoV-HKU1	seropositivity			IFA IgG	S protein	>1:20	Standard	31	40	210	155
24040960	HCoV-HKU1	seropositivity			IFA IgG	S protein	>1:20	Standard	41	50	152	113
24040960	HCoV-HKU1	seropositivity			IFA IgG	S protein	>1:20	Standard	51	75	66	54
24040960	HCoV-OC43	seropositivity			IFA IgG	S protein	>1:20	Standard	0	0	8	2
24040960	HCoV-OC43	seropositivity			IFA IgG	S protein	>1:20	Standard	1	3	134	84
24040960	HCoV-OC43	seropositivity			IFA IgG	S protein	>1:20	Standard	4	6	46	40
24040960	HCoV-OC43	seropositivity			IFA IgG	S protein	>1:20	Standard	7	14	27	24
24040960	HCoV-OC43	seropositivity			IFA IgG	S protein	>1:20	Standard	15	30	146	105
24040960	HCoV-OC43	seropositivity			IFA IgG	S protein	>1:20	Standard	31	40	210	158
24040960	HCoV-OC43	seropositivity			IFA IgG	S protein	>1:20	Standard	41	50	152	123
24040960	HCoV-OC43	seropositivity			IFA IgG	S protein	>1:20	Standard	51	75	66	54
24040960	HCoV-NL63	seropositivity			IFA IgG	S protein	>1:20	Standard	0	0	8	4
24040960	HCoV-NL63	seropositivity			IFA IgG	S protein	>1:20	Standard	1	3	134	78
24040960	HCoV-NL63	seropositivity			IFA IgG	S protein	>1:20	Standard	4	6	46	35
24040960	HCoV-NL63	seropositivity			IFA IgG	S protein	>1:20	Standard	7	14	27	18
24040960	HCoV-NL63	seropositivity			IFA IgG	S protein	>1:20	Standard	15	30	146	95
24040960	HCoV-NL63	seropositivity			IFA IgG	S protein	>1:20	Standard	31	40	210	150
24040960	HCoV-NL63	seropositivity			IFA IgG	S protein	>1:20	Standard	41	50	152	113
24040960	HCoV-NL63	seropositivity			IFA IgG	S protein	>1:20	Standard	51	75	66	56
24040960	HCoV-229E	seropositivity			IFA IgM	S protein	>1:20	Standard	0	0	8	1
24040960	HCoV-229E	seropositivity			IFA IgM	S protein	>1:20	Standard	1	3	134	50
24040960	HCoV-229E	seropositivity			IFA IgM	S protein	>1:20	Standard	4	6	46	22
24040960	HCoV-229E	seropositivity			IFA IgM	S protein	>1:20	Standard	7	14	27	6
24040960	HCoV-229E	seropositivity			IFA IgM	S protein	>1:20	Standard	15	30	146	0
24040960	HCoV-HKU1	seropositivity			IFA IgM	S protein	>1:20	Standard	0	0	8	1
24040960	HCoV-HKU1	seropositivity			IFA IgM	S protein	>1:20	Standard	1	3	134	55
24040960	HCoV-HKU1	seropositivity			IFA IgM	S protein	>1:20	Standard	4	6	46	27
24040960	HCoV-HKU1	seropositivity			IFA IgM	S protein	>1:20	Standard	7	14	27	14
24040960	HCoV-HKU1	seropositivity			IFA IgM	S protein	>1:20	Standard	15	30	146	0
24040960	HCoV-OC43	seropositivity			IFA IgM	S protein	>1:20	Standard	0	0	8	1
24040960	HCoV-OC43	seropositivity			IFA IgM	S protein	>1:20	Standard	1	3	134	54
24040960	HCoV-OC43	seropositivity			IFA IgM	S protein	>1:20	Standard	4	6	46	27
24040960	HCoV-OC43	seropositivity			IFA IgM	S protein	>1:20	Standard	7	14	27	12
24040960	HCoV-OC43	seropositivity			IFA IgM	S protein	>1:20	Standard	15	30	146	0
24040960	HCoV-NL63	seropositivity			IFA IgM	S protein	>1:20	Standard	0	0	8	3
24040960	HCoV-NL63	seropositivity			IFA IgM	S protein	>1:20	Standard	1	3	134	71
24040960	HCoV-NL63	seropositivity			IFA IgM	S protein	>1:20	Standard	4	6	46	25
24040960	HCoV-NL63	seropositivity			IFA IgM	S protein	>1:20	Standard	7	14	27	11
24040960	HCoV-NL63	seropositivity			IFA IgM	S protein	>1:20	Standard	15	30	146	0
19342289	HCoV-HKU1	seropositivity			ELISA	S Protein	Mean + 3SD (OD>0.495)	Standard	0	10	102	0
19342289	HCoV-HKU1	seropositivity			ELISA	S Protein	Mean + 3SD (OD>0.495)	Standard	11	20	102	7
19342289	HCoV-HKU1	seropositivity			ELISA	S Protein	Mean + 3SD (OD>0.495)	Standard	21	30	100	18
19342289	HCoV-HKU1	seropositivity			ELISA	S Protein	Mean + 3SD (OD>0.495)	Standard	31	40	111	24
19342289	HCoV-HKU1	seropositivity			ELISA	S Protein	Mean + 3SD (OD>0.495)	Standard	41	50	105	22
19342289	HCoV-HKU1	seropositivity			ELISA	S Protein	Mean + 3SD (OD>0.495)	Standard	51	60	96	16
19342289	HCoV-HKU1	seropositivity			ELISA	S Protein	Mean + 3SD (OD>0.495)	Standard	61	69	93	11
19342289	HCoV-HKU1	seropositivity			ELISA	S Protein	Neutralizing (OD>0.6)	Neutralizing	0	10	102	0
19342289	HCoV-HKU1	seropositivity			ELISA	S Protein	Neutralizing (OD>0.6)	Neutralizing	11	20	102	3
19342289	HCoV-HKU1	seropositivity			ELISA	S Protein	Neutralizing (OD>0.6)	Neutralizing	21	30	100	11
19342289	HCoV-HKU1	seropositivity			ELISA	S Protein	Neutralizing (OD>0.6)	Neutralizing	31	40	111	14
19342289	HCoV-HKU1	seropositivity			ELISA	S Protein	Neutralizing (OD>0.6)	Neutralizing	41	50	105	13
19342289	HCoV-HKU1	seropositivity			ELISA	S Protein	Neutralizing (OD>0.6)	Neutralizing	51	60	96	9
19342289	HCoV-HKU1	seropositivity			ELISA	S Protein	Neutralizing (OD>0.6)	Neutralizing	61	69	93	5
17889596	HCoV-229E	seropositivity			ELISA	N protein	OD>0.2 at dilution of 1:80 or greater	Standard	0	0.08	42	24
17889596	HCoV-229E	seropositivity			ELISA	N protein	OD>0.2 at dilution of 1:80 or greater	Standard	0.166666667	0.25	18	7
17889596	HCoV-229E	seropositivity			ELISA	N protein	OD>0.2 at dilution of 1:80 or greater	Standard	0.333333333	0.416666667	21	1
17889596	HCoV-229E	seropositivity			ELISA	N protein	OD>0.2 at dilution of 1:80 or greater	Standard	0.5	0.583333333	9	4
17889596	HCoV-229E	seropositivity			ELISA	N protein	OD>0.2 at dilution of 1:80 or greater	Standard	0.666666667	0.75	10	5
17889596	HCoV-229E	seropositivity			ELISA	N protein	OD>0.2 at dilution of 1:80 or greater	Standard	0.833333333	1	7	3
17889596	HCoV-229E	seropositivity			ELISA	N protein	OD>0.2 at dilution of 1:80 or greater	Standard	1	1	23	8
17889596	HCoV-229E	seropositivity			ELISA	N protein	OD>0.2 at dilution of 1:80 or greater	Standard	2	2	16	10
17889596	HCoV-229E	seropositivity			ELISA	N protein	OD>0.2 at dilution of 1:80 or greater	Standard	3	3	17	10
17889596	HCoV-229E	seropositivity			ELISA	N protein	OD>0.2 at dilution of 1:80 or greater	Standard	4	4	20	11
17889596	HCoV-229E	seropositivity			ELISA	N protein	OD>0.2 at dilution of 1:80 or greater	Standard	5	9	23	14
17889596	HCoV-229E	seropositivity			ELISA	N protein	OD>0.2 at dilution of 1:80 or greater	Standard	10	19	37	13
17889596	HCoV-NL63	seropositivity			ELISA	N protein	OD>0.2 at dilution of 1:80 or greater	Standard	0	0.08	42	19
17889596	HCoV-NL63	seropositivity			ELISA	N protein	OD>0.2 at dilution of 1:80 or greater	Standard	0.166666667	0.25	18	2
17889596	HCoV-NL63	seropositivity			ELISA	N protein	OD>0.2 at dilution of 1:80 or greater	Standard	0.333333333	0.416666667	21	1
17889596	HCoV-NL63	seropositivity			ELISA	N protein	OD>0.2 at dilution of 1:80 or greater	Standard	0.5	0.583333333	9	3
17889596	HCoV-NL63	seropositivity			ELISA	N protein	OD>0.2 at dilution of 1:80 or greater	Standard	0.666666667	0.75	10	4
17889596	HCoV-NL63	seropositivity			ELISA	N protein	OD>0.2 at dilution of 1:80 or greater	Standard	0.833333333	1	7	2
17889596	HCoV-NL63	seropositivity			ELISA	N protein	OD>0.2 at dilution of 1:80 or greater	Standard	1	1	23	9
17889596	HCoV-NL63	seropositivity			ELISA	N protein	OD>0.2 at dilution of 1:80 or greater	Standard	2	2	16	4
17889596	HCoV-NL63	seropositivity			ELISA	N protein	OD>0.2 at dilution of 1:80 or greater	Standard	3	3	17	7
17889596	HCoV-NL63	seropositivity			ELISA	N protein	OD>0.2 at dilution of 1:80 or greater	Standard	4	4	20	11
17889596	HCoV-NL63	seropositivity			ELISA	N protein	OD>0.2 at dilution of 1:80 or greater	Standard	5	9	23	12
17889596	HCoV-NL63	seropositivity			ELISA	N protein	OD>0.2 at dilution of 1:80 or greater	Standard	10	19	37	26
3008551	HCoV-229E	seroconversion	1975	1979	ELISA	IgG	1.8 fold	Standard	0	4	6.775	11.924
3008551	HCoV-229E	seroconversion	1975	1979	ELISA	IgG	1.8 fold	Standard	5	9	5.925	7.347
3008551	HCoV-229E	seroconversion	1975	1979	ELISA	IgG	1.8 fold	Standard	10	14	3.85	6.006
3008551	HCoV-229E	seroconversion	1975	1979	ELISA	IgG	1.8 fold	Standard	25	40	15.45	9.27
3008551	HCoV-OC43	seroconversion	1975	1979	ELISA	IgG	1.8 fold	Standard	0	4	6.775	14.905
3008551	HCoV-OC43	seroconversion	1975	1979	ELISA	IgG	1.8 fold	Standard	5	9	5.925	13.746
3008551	HCoV-OC43	seroconversion	1975	1979	ELISA	IgG	1.8 fold	Standard	10	14	3.85	6.006
3008551	HCoV-OC43	seroconversion	1975	1979	ELISA	IgG	1.8 fold	Standard	25	40	15.45	14.832
